# Supplementary material for: Thiostrepton, a resurging drug inhibiting the stringent response to counteract antibiotic-resistance and expression of virulence determinants in Neisseria gonorrhoeae
Source: Front Microbiol. 2023 Feb 23;14:1104454. doi: 10.3389/fmicb.2023.1104454 (PMC9998046; doi:10.3389/fmicb.2023.1104454)
Supplement: Supplementary file 3 [file Table_1.xlsx]

## Sheet: Table S1. CN10vsSH10
gene	baseMean	log2FoldChange	FC	FoldChange	lfcSE	stat	pvalue	padj		gene	gene product
gene-WX61RS02325	2.28548	-4.21616	0.0538033	-18.5862	1.93105	-2.18336	0.0290096	0.0674745			hypothetical protein
gene-WX61RS03155	0.872166	-4.07907	0.0591668	-16.9014	3.03018	-1.34615	0.178255	0.291306			hypothetical protein
gene-WX61RS01765	234.231	-3.98803	0.0630205	-15.8678	0.471726	-8.45413	2.81173e-17	1.39954e-14		lldP	L-lactate permease
gene-WX61RS01770	51.9235	-3.60011	0.0824629	-12.1267	0.531723	-6.77066	1.282e-11	1.21546e-09			tonB dependent receptor family protein
gene-WX61RS15000	0.710225	-2.96701	0.127891	-7.81915	2.67	-1.11124	0.266465	0.400016			hypothetical protein
gene-WX61RS10105	4.96173	-2.49004	0.178002	-5.61792	1.09658	-2.27073	0.0231635	0.0562421			DDE-type integrase/transposase/recombinase
gene-WX61RS03955	2.54884	-2.47431	0.179952	-5.55703	1.84017	-1.34461	0.178751	0.291476			hypothetical protein
gene-WX61RS10970	594.446	-2.46935	0.180572	-5.53795	0.329919	-7.48471	7.17026e-14	1.58622e-11		proB	glutamate 5-kinase
gene-WX61RS01915	1.14779	-2.39102	0.190648	-5.24527	2.15232	-1.1109	0.26661	0.400016			immunity 41 family protein
gene-WX61RS06435	960.556	-2.25258	0.209849	-4.76534	0.353877	-6.36542	1.94753e-10	1.25082e-08			CadD family cadmium resistance transporter
gene-WX61RS10965	394.137	-2.18673	0.219648	-4.55274	0.19274	-11.3455	7.80574e-30	1.55412e-26		proA	glutamate-5-semialdehyde dehydrogenase
gene-WX61RS05825	942.58	-2.088	0.235206	-4.25158	0.298661	-6.9912	2.7255e-12	3.87605e-10			sodium:alanine symporter family protein
gene-WX61RS01800	55.9836	-2.06109	0.239634	-4.17302	0.458197	-4.49826	6.85107e-06	6.9241e-05			hypothetical protein
gene-WX61RS14245	5.02706	-2.04207	0.242815	-4.11835	1.10532	-1.84749	0.0646765	0.128642			integrase core domain-containing protein
gene-WX61RS01750	15246.5	-1.97139	0.255007	-3.92146	0.263989	-7.46768	8.16193e-14	1.62504e-11		gdhA	NADP-specific glutamate dehydrogenase
gene-WX61RS14185	6.04295	-1.95353	0.258183	-3.87322	1.08431	-1.80163	0.0716036	0.139357			hypothetical protein
gene-WX61RS05820	359.1	-1.9338	0.261739	-3.8206	0.306448	-6.31036	2.78379e-10	1.63015e-08			D-amino acid dehydrogenase
gene-WX61RS02805	2708.71	-1.91284	0.26557	-3.76549	0.265056	-7.21673	5.32517e-13	8.83534e-11		putP	sodium/proline symporter PutP
gene-WX61RS10480	277.811	-1.91019	0.266057	-3.75859	0.392635	-4.86506	1.14421e-06	1.62722e-05		pip	prolyl aminopeptidase
gene-WX61RS03175	1.39103	-1.87623	0.272395	-3.67114	2.0263	-0.925937	0.354479	0.494928			hypothetical protein
gene-WX61RS14760	1.83003	-1.83832	0.279646	-3.57594	1.94824	-0.943584	0.345382	0.486018			hypothetical protein
gene-WX61RS14665	2.08553	-1.81623	0.283962	-3.52159	1.33907	-1.35634	0.174991	0.286755			hypothetical protein
gene-WX61RS03235	8.32787	-1.74218	0.298918	-3.3454	0.760382	-2.29119	0.0219525	0.0536946			helix-turn-helix transcriptional regulator
gene-WX61RS07560	31.0163	-1.73356	0.30071	-3.32547	0.431757	-4.01512	5.94147e-05	0.000407912			hypothetical protein
gene-WX61RS10765	1039.28	-1.7333	0.300763	-3.32487	0.319777	-5.42033	5.94875e-08	1.56236e-06			hypothetical protein
gene-WX61RS11685	14.6495	-1.72944	0.301568	-3.316	0.679493	-2.5452	0.0109216	0.0303275			hypothetical protein
gene-WX61RS04785	5805.96	-1.68301	0.311433	-3.21096	0.283156	-5.94373	2.78601e-09	1.3527e-07			malate:quinone oxidoreductase
gene-WX61RS14365	6.98055	-1.67716	0.312698	-3.19797	0.809177	-2.07267	0.038203	0.0835848			hypothetical protein
gene-WX61RS06360	2669.08	-1.6667	0.314973	-3.17488	0.277102	-6.01475	1.80164e-09	9.19761e-08		ppk2	polyphosphate kinase 2
gene-WX61RS10475	26.0101	-1.66606	0.315113	-3.17346	0.573286	-2.90616	0.00365899	0.0128484			hypothetical protein
gene-WX61RS04465	10.9906	-1.65824	0.316824	-3.15632	0.853784	-1.94223	0.0521093	0.107069			tRNA-Met
gene-WX61RS05580	4.64225	-1.65628	0.317256	-3.15203	1.03191	-1.60507	0.108479	0.193719			hypothetical protein
gene-WX61RS07775	998.949	-1.63924	0.321025	-3.11503	0.285095	-5.74982	8.93376e-09	3.4206e-07		mtrA	efflux transporter MtrCDE transcriptional activator MtrA
gene-WX61RS14615	2.74571	-1.62354	0.324537	-3.08131	1.57795	-1.0289	0.303529	0.441415			hypothetical protein
gene-WX61RS09045	600.768	-1.62019	0.325292	-3.07416	0.277234	-5.84414	5.09191e-09	2.0276e-07			SLC13/DASS family transporter
gene-WX61RS08035	1827.95	-1.60523	0.328684	-3.04243	0.326892	-4.91058	9.0809e-07	1.38269e-05		trpD	anthranilate phosphoribosyltransferase
gene-WX61RS07795	8.0983	-1.60415	0.328928	-3.04018	0.875591	-1.83208	0.0669393	0.132218			tRNA-Gly
gene-WX61RS00275	1029.81	-1.57412	0.335848	-2.97754	0.267229	-5.89052	3.84976e-09	1.7033e-07			aspartate aminotransferase family protein
gene-WX61RS01370	390.127	-1.56765	0.337359	-2.96421	0.290204	-5.40187	6.59508e-08	1.66213e-06			sodium:alanine symporter family protein
gene-WX61RS01195	6.35497	-1.55986	0.339184	-2.94825	0.865295	-1.80269	0.0714368	0.139169			hypothetical protein
gene-WX61RS01870	409.144	-1.55818	0.339579	-2.94482	0.272857	-5.71062	1.12562e-08	4.02318e-07		grxB	GrxB family glutaredoxin
gene-WX61RS11605	179.825	-1.55217	0.340996	-2.93259	0.364904	-4.25365	2.10311e-05	0.000182057			HigA family addiction module antidote protein
gene-WX61RS00760	14.4121	-1.51928	0.348861	-2.86647	0.655538	-2.3176	0.0204711	0.0509474			TonB-dependent receptor
gene-WX61RS03785	4621.02	-1.50875	0.351415	-2.84564	0.278374	-5.41988	5.96381e-08	1.56236e-06		ilvE	branched-chain-amino-acid transaminase
gene-WX61RS05285	199.821	-1.49707	0.354272	-2.82269	0.268722	-5.57108	2.53164e-08	7.87577e-07			hypothetical protein
gene-WX61RS10995	416.133	-1.48779	0.356559	-2.80459	0.232193	-6.40756	1.47868e-10	1.05145e-08		argB	acetylglutamate kinase
gene-WX61RS05280	1571.55	-1.48412	0.357465	-2.79747	0.275619	-5.3847	7.25652e-08	1.78367e-06			D-amino acid dehydrogenase
gene-WX61RS10910	1227.42	-1.47734	0.359151	-2.78434	0.30087	-4.91022	9.09759e-07	1.38269e-05			hypothetical protein
gene-WX61RS14765	1.3325	-1.47423	0.359925	-2.77835	1.87756	-0.785183	0.432347	0.568186			hypothetical protein
gene-WX61RS05930	5079.1	-1.47388	0.360012	-2.77768	0.295251	-4.99196	5.97684e-07	9.9999e-06			sodium:alanine symporter family protein
gene-WX61RS14980	0.897725	-1.46467	0.362319	-2.76	2.54884	-0.574641	0.565534	0.683239			hypothetical protein
gene-WX61RS01365	384.64	-1.46014	0.363459	-2.75134	0.287068	-5.08637	3.64983e-07	6.89207e-06			hemolysin III family protein
gene-WX61RS11410	3438.72	-1.45423	0.36495	-2.7401	0.214182	-6.78969	1.12372e-11	1.11866e-09		rpe	ribulose-phosphate 3-epimerase
gene-WX61RS14300	517.443	-1.4487	0.366353	-2.72961	0.271184	-5.34211	9.18702e-08	2.10245e-06			hypothetical protein
gene-WX61RS09520	31.944	-1.44629	0.366963	-2.72507	0.486303	-2.97405	0.00293895	0.0107752			hypothetical protein
gene-WX61RS04470	689.424	-1.44419	0.367497	-2.72111	0.24687	-5.85002	4.91508e-09	1.99713e-07			NUDIX domain-containing protein
gene-WX61RS08510	48.1482	-1.43491	0.369869	-2.70366	0.341621	-4.20031	2.66552e-05	0.000218397			DNA glycosylase
gene-WX61RS01845	543.916	-1.43085	0.370913	-2.69605	0.351343	-4.0725	4.65115e-05	0.00033921			TIGR01244 family phosphatase
gene-WX61RS03415	14.4421	-1.42242	0.373087	-2.68034	0.706378	-2.01368	0.0440436	0.0938873			tRNA-Glu
gene-WX61RS01390	328.678	-1.4152	0.374958	-2.66697	0.327166	-4.32564	1.52092e-05	0.000140192			Lrp/AsnC ligand binding domain-containing protein
gene-WX61RS10880	552.376	-1.40833	0.376748	-2.65429	0.322585	-4.36576	1.26682e-05	0.000120682			helix-turn-helix transcriptional regulator
gene-WX61RS03120	3158.58	-1.40591	0.377379	-2.64985	0.2968	-4.7369	2.17014e-06	2.7209e-05		tal	transaldolase
gene-WX61RS03960	1.23912	-1.39778	0.379512	-2.63496	2.15099	-0.649832	0.515801	0.642653			membrane protein
gene-WX61RS11935	664.463	-1.38639	0.382521	-2.61423	0.23927	-5.79425	6.86272e-09	2.67915e-07			beta-ketoacyl synthase chain length factor
gene-WX61RS10915	1693.69	-1.36911	0.38713	-2.58311	0.261892	-5.22775	1.71582e-07	3.67333e-06			hypothetical protein
gene-WX61RS09880	7090.35	-1.36425	0.388436	-2.57443	0.281162	-4.85219	1.22107e-06	1.70011e-05		cstA	carbon starvation protein A
gene-WX61RS04675	41.3853	-1.35641	0.390553	-2.56047	0.487344	-2.78327	0.00538135	0.0174216			tRNA-His
gene-WX61RS00745	974.887	-1.34544	0.393533	-2.54108	0.269159	-4.9987	5.77194e-07	9.73959e-06		aspA	aspartate ammonia-lyase
gene-WX61RS03585	66.2266	-1.31974	0.400608	-2.49621	0.353524	-3.73309	0.000189142	0.00109471			winged helix-turn-helix transcriptional regulator
gene-WX61RS08155	1027.37	-1.314	0.402203	-2.4863	0.289781	-4.53446	5.775e-06	6.15625e-05			gamma carbonic anhydrase family protein
gene-WX61RS10625	1089.52	-1.30834	0.403786	-2.47656	0.268782	-4.86766	1.12928e-06	1.6267e-05			succinate dehydrogenase assembly factor 2
gene-WX61RS02475	2242.1	-1.30025	0.406055	-2.46272	0.303935	-4.27807	1.88524e-05	0.000167567			phospholipase A
gene-WX61RS10080	2773.74	-1.28898	0.409241	-2.44355	0.329815	-3.90819	9.29915e-05	0.000597245		nmoA	nitronate monooxygenase
gene-WX61RS07800	110.904	-1.28823	0.409453	-2.44228	0.370328	-3.47861	0.000504014	0.00252769			tRNA-Gly
gene-WX61RS01055	24.5615	-1.28091	0.411535	-2.42993	0.485271	-2.63958	0.00830078	0.0243759			hypothetical protein
gene-WX61RS06045	200.639	-1.27857	0.412205	-2.42598	0.33207	-3.85029	0.000117977	0.000733611			mechanosensitive ion channel family protein
gene-WX61RS01005	8.22456	-1.27439	0.413401	-2.41896	0.781168	-1.63139	0.102809	0.185747			hypothetical protein
gene-WX61RS04685	183.582	-1.26265	0.416779	-2.39935	0.38663	-3.26577	0.00109165	0.00475598			tRNA-Pro
gene-WX61RS04680	765.21	-1.25955	0.417675	-2.3942	0.41353	-3.04584	0.00232033	0.00897945			tRNA-Arg
gene-WX61RS05595	38.9168	-1.25795	0.418136	-2.39156	0.389215	-3.23203	0.00122915	0.00519583			DUF560 domain-containing protein
gene-WX61RS06210	3009.79	-1.25385	0.419328	-2.38477	0.293878	-4.26656	1.98512e-05	0.000174884			Bax inhibitor-1/YccA family protein
gene-WX61RS07900	19990.7	-1.2457	0.421702	-2.37134	0.251256	-4.95789	7.12618e-07	1.16297e-05		acnB	bifunctional aconitate hydratase 2/2-methylisocitrate dehydratase
gene-WX61RS07370	94.4959	-1.24194	0.422803	-2.36517	0.306337	-4.05417	5.03123e-05	0.000355219			hypothetical protein
gene-WX61RS08270	672.189	-1.23693	0.424273	-2.35697	0.372018	-3.32493	0.000884405	0.00400193			HNH endonuclease
gene-WX61RS07575	36.311	-1.22301	0.428389	-2.33433	0.390284	-3.13363	0.00172659	0.00698706			hypothetical protein
gene-WX61RS03525	255.971	-1.219	0.429579	-2.32786	0.297872	-4.09238	4.26965e-05	0.000319582			ComEA superfamily helix-hairpin-helix domain-containing protein
gene-WX61RS06010	219.298	-1.21487	0.430813	-2.32119	0.272462	-4.45885	8.2401e-06	8.28588e-05			tRNA-Asp
gene-WX61RS07540	1511.02	-1.2051	0.433738	-2.30554	0.227244	-5.30313	1.13833e-07	2.54652e-06			3'-5' exonuclease
gene-WX61RS09975	2133.41	-1.20069	0.435068	-2.29849	0.238973	-5.02436	5.05124e-07	8.82194e-06			SDR family oxidoreductase
gene-WX61RS05245	732.324	-1.19797	0.435889	-2.29416	0.273791	-4.37548	1.21167e-05	0.000116543		galE	UDP-glucose 4-epimerase GalE
gene-WX61RS03520	728.647	-1.19253	0.437535	-2.28553	0.301206	-3.95918	7.52076e-05	0.00049747			type IV pilin protein
gene-WX61RS08185	9185.01	-1.1908	0.43806	-2.28279	0.278686	-4.27291	1.92938e-05	0.000170728		pta	phosphate acetyltransferase
gene-WX61RS11775	137923	-1.18788	0.438948	-2.27817	0.37857	-3.13781	0.00170218	0.00690232		rnpB	RNase P RNA component
gene-WX61RS06170	123.065	-1.17826	0.441885	-2.26303	0.282359	-4.1729	3.00748e-05	0.000240478		glk	gluconokinase
gene-WX61RS01030	91.9727	-1.17768	0.442062	-2.26213	0.389116	-3.02655	0.00247366	0.00941692			phage portal protein
gene-WX61RS11125	712.567	-1.17436	0.443079	-2.25693	0.278124	-4.22245	2.41662e-05	0.000202164			hypothetical protein
gene-WX61RS04300	882.26	-1.17372	0.443278	-2.25592	0.241692	-4.85624	1.19637e-06	1.67745e-05		lpxC	UDP-3-O-acyl-N-acetylglucosamine deacetylase
gene-WX61RS08460	1996.27	-1.17304	0.443485	-2.25487	0.259481	-4.52072	6.16285e-06	6.42421e-05		purF	amidophosphoribosyltransferase
gene-WX61RS12685	283.515	-1.17026	0.444341	-2.25052	0.245221	-4.77227	1.82161e-06	2.40187e-05			hypothetical protein
gene-WX61RS07465	626.935	-1.16954	0.444563	-2.2494	0.297564	-3.93039	8.48094e-05	0.000551815		nhaC	Na+/H+ antiporter NhaC
gene-WX61RS03125	669.986	-1.16919	0.44467	-2.24886	0.280782	-4.16406	3.12635e-05	0.000247991			hypothetical protein
gene-WX61RS14375	60.0079	-1.16825	0.444962	-2.24738	0.346362	-3.3729	0.000743808	0.00342137			hypothetical protein
gene-WX61RS07350	138.658	-1.16573	0.44574	-2.24346	0.357431	-3.2614	0.00110865	0.00479852			hypothetical protein
gene-WX61RS02180	33.8879	-1.16469	0.446059	-2.24186	0.430529	-2.70526	0.00682504	0.020746			ABC transporter substrate-binding protein
gene-WX61RS09580	1.44435	-1.15974	0.447593	-2.23417	1.79028	-0.647799	0.517115	0.643485			hypothetical protein
gene-WX61RS08030	1107.01	-1.15485	0.449112	-2.22661	0.266764	-4.32911	1.49714e-05	0.000138643		pabA	aminodeoxychorismate/anthranilate synthase component II
gene-WX61RS06015	373.992	-1.15182	0.450056	-2.22195	0.278706	-4.13275	3.58442e-05	0.000275544			tRNA-Val
gene-WX61RS05215	8.95594	-1.13403	0.455641	-2.19471	0.819321	-1.38411	0.166324	0.275272			transposase
gene-WX61RS03135	1016.28	-1.13117	0.456544	-2.19037	0.220347	-5.13361	2.8424e-07	5.77472e-06		dusA	tRNA dihydrouridine(20/20a) synthase DusA
gene-WX61RS01040	9.89652	-1.13053	0.456747	-2.1894	0.789595	-1.43179	0.152204	0.258125			hypothetical protein
gene-WX61RS09425	28.8261	-1.13031	0.456818	-2.18906	0.497567	-2.27167	0.0231062	0.0561716		cysT	sulfate ABC transporter permease subunit CysT
gene-WX61RS08705	321.949	-1.12246	0.459309	-2.17718	0.30148	-3.72317	0.000196734	0.00113536			hypothetical protein
gene-WX61RS01335	1448.23	-1.11954	0.46024	-2.17278	0.207025	-5.40775	6.38202e-08	1.65021e-06		serC	phosphoserine transaminase
gene-WX61RS00545	27.8032	-1.11208	0.462626	-2.16157	0.477906	-2.32699	0.0199657	0.0499463			transposase
gene-WX61RS09920	4573.01	-1.1118	0.462716	-2.16115	0.270632	-4.10816	3.98828e-05	0.000302502			peptidoglycan DD-metalloendopeptidase family protein
gene-WX61RS06600	1049.54	-1.10745	0.464114	-2.15464	0.214807	-5.15555	2.52888e-07	5.3e-06			inositol monophosphatase family protein
gene-WX61RS10630	8120.99	-1.10535	0.464791	-2.15151	0.26439	-4.18074	2.90563e-05	0.000234215		gltA	citrate (Si)-synthase
gene-WX61RS09685	55.0265	-1.10384	0.465277	-2.14926	0.365773	-3.01783	0.00254596	0.00963689			PBSX family phage terminase large subunit
gene-WX61RS08515	2010.55	-1.10155	0.466015	-2.14586	0.241809	-4.55546	5.22709e-06	5.73614e-05		trpB	tryptophan synthase subunit beta
gene-WX61RS07790	706.428	-1.09767	0.467272	-2.14008	0.242649	-4.52367	6.07776e-06	6.36885e-05		pgsA	CDP-diacylglycerol--glycerol-3-phosphate 3-phosphatidyltransferase
gene-WX61RS08325	315.766	-1.09758	0.4673	-2.13995	0.25893	-4.2389	2.24615e-05	0.000190302		ampD	1,6-anhydro-N-acetylmuramyl-L-alanine amidase AmpD
gene-WX61RS09775	359.406	-1.09737	0.467368	-2.13964	0.22513	-4.87438	1.09148e-06	1.59286e-05			SDR family oxidoreductase
gene-WX61RS08990	1468.93	-1.09556	0.467955	-2.13696	0.22194	-4.93628	7.9628e-07	1.25825e-05		radA	DNA repair protein RadA
gene-WX61RS08395	914.812	-1.09488	0.468175	-2.13595	0.290954	-3.76307	0.000167841	0.000991608			CNP1-like family protein
gene-WX61RS05155	386.645	-1.0881	0.47038	-2.12594	0.240036	-4.53308	5.81303e-06	6.15625e-05			YggS family pyridoxal phosphate-dependent enzyme
gene-WX61RS04475	278.536	-1.08797	0.470424	-2.12574	0.238862	-4.5548	5.24348e-06	5.73614e-05			ABC transporter ATP-binding protein
gene-WX61RS00230	740.195	-1.08447	0.471565	-2.1206	0.257463	-4.21214	2.52962e-05	0.000209853		nadE	NAD(+) synthase
gene-WX61RS04335	236.612	-1.07612	0.474303	-2.10836	0.302471	-3.55777	0.000374021	0.00197527		msrAB	bifunctional peptide-methionine (S)-S-oxide reductase MsrA/peptide-methionine (R)-S-oxide reductase MsrB
gene-WX61RS09095	1082.88	-1.07187	0.475701	-2.10216	0.256327	-4.18166	2.89393e-05	0.000234215			PLP-dependent transferase
gene-WX61RS10935	434.267	-1.06654	0.477464	-2.0944	0.247598	-4.30753	1.65089e-05	0.000148059			NUDIX hydrolase
gene-WX61RS01875	1375.47	-1.06443	0.478163	-2.09134	0.230556	-4.61679	3.89728e-06	4.53771e-05		relA	bifunctional (p)ppGpp synthetase/guanosine-3',5'-bis(diphosphate) 3'-pyrophosphohydrolase
gene-WX61RS01010	7.03932	-1.06235	0.47885	-2.08834	0.97645	-1.08798	0.276606	0.41068			phage gp6-like head-tail connector protein
gene-WX61RS08615	218.078	-1.06209	0.478937	-2.08796	0.232756	-4.56312	5.03994e-06	5.63737e-05			tRNA-Val
gene-WX61RS01380	609.717	-1.05948	0.479805	-2.08418	0.244096	-4.34042	1.42207e-05	0.000133554			disulfide bond formation protein B
gene-WX61RS03945	2051.18	-1.05753	0.480454	-2.08136	0.268144	-3.94389	8.0169e-05	0.000526787		aroG	3-deoxy-7-phosphoheptulonate synthase AroG
gene-WX61RS02040	1810.37	-1.05331	0.481863	-2.07528	0.224884	-4.68377	2.81639e-06	3.43446e-05		gcvH	glycine cleavage system protein GcvH
gene-WX61RS10900	1714.34	-1.05242	0.482158	-2.07401	0.276726	-3.80312	0.000142886	0.000862082			YdcH family protein
gene-WX61RS05160	171.77	-1.0515	0.482466	-2.07269	0.25013	-4.20382	2.62446e-05	0.000215921			hypothetical protein
gene-WX61RS03505	63.7325	-1.05128	0.482541	-2.07236	0.338137	-3.10902	0.00187708	0.00750455			DNA cytosine methyltransferase
gene-WX61RS03140	801.783	-1.04669	0.484077	-2.06579	0.217328	-4.81619	1.46322e-06	1.98458e-05			tyrosine-type recombinase/integrase
gene-WX61RS01130	17.0221	-1.03403	0.488345	-2.04773	0.675413	-1.53096	0.12578	0.220448			hypothetical protein
gene-WX61RS12650	27.3526	-1.03382	0.488416	-2.04743	0.546453	-1.89187	0.0585085	0.118264			methionine/alanine import family NSS transporter small subunit
gene-WX61RS05250	1224.15	-1.03316	0.488639	-2.0465	0.315284	-3.27691	0.00104948	0.00461262			RNA-binding transcriptional accessory protein
gene-WX61RS03800	605.373	-1.03003	0.489701	-2.04206	0.207981	-4.95249	7.32685e-07	1.186e-05		pgi	glucose-6-phosphate isomerase
gene-WX61RS02265	312.809	-1.02497	0.491422	-2.03491	0.248326	-4.1275	3.66733e-05	0.000280833			zinc-finger domain-containing protein
gene-WX61RS11280	198.838	-1.02062	0.492904	-2.02879	0.29068	-3.51114	0.000446183	0.00228956		ung	uracil-DNA glycosylase
gene-WX61RS02645	55.1367	-1.01603	0.494475	-2.02235	0.413751	-2.45566	0.0140627	0.0375823			TSUP family transporter
gene-WX61RS09385	237.003	-1.01274	0.495603	-2.01774	0.331498	-3.05505	0.00225024	0.00878476			tRNA-Gln
gene-WX61RS00960	148.194	-1.01021	0.496474	-2.01421	0.247847	-4.07594	4.58279e-05	0.000336691			DUF1983 domain-containing protein
gene-WX61RS10680	98.7405	-1.01001	0.496543	-2.01392	0.299342	-3.3741	0.000740582	0.00342137		fitA	type II toxin-antitoxin system antitoxin FitA
gene-WX61RS03405	4.70031	-1.0043	0.498513	-2.00597	1.05829	-0.948983	0.342629	0.483812			IS1595 family transposase
gene-WX61RS05300	146.036	-1.00394	0.498636	-2.00547	0.294669	-3.40701	0.000656778	0.00312834			hypothetical protein
gene-WX61RS04700	2777.49	-1.00371	0.498715	-2.00515	0.251536	-3.99033	6.59812e-05	0.000447199		asd	aspartate-semialdehyde dehydrogenase
gene-WX61RS00955	31.4183	-1.00282	0.499025	-2.00391	0.416321	-2.40876	0.0160069	0.0417691			hypothetical protein
gene-WX61RS02135	369.288	-1.00169	0.499415	-2.00234	0.301749	-3.31961	0.000901432	0.00403752		cysE	serine O-acetyltransferase
gene-WX61RS02880	230.693	-0.999569	0.500149	-1.9994	0.286072	-3.49412	0.000475628	0.00240961			transposase
gene-WX61RS04000	869.882	-0.999039	0.500333	-1.99867	0.220344	-4.53401	5.78751e-06	6.15625e-05		ypjD	inner membrane protein YpjD
gene-WX61RS09355	4.83746	-0.998041	0.500679	-1.99729	1.09856	-0.908497	0.363616	0.502749			tRNA-Thr
gene-WX61RS09200	174.844	0.997082	1.99596	1.99596	0.259325	3.84491	0.000120597	0.000745677			restriction endonuclease subunit S
gene-WX61RS06745	69.7469	0.998725	1.99823	1.99823	0.277532	3.5986	0.000319933	0.00172158			type II restriction endonuclease
gene-WX61RS00700	1711.53	0.999246	1.99896	1.99896	0.218294	4.57752	4.70531e-06	5.32288e-05			hypothetical protein
gene-WX61RS05685	9385.25	1.00038	2.00052	2.00052	0.28961	3.45422	0.000551886	0.00273335		rplN	50S ribosomal protein L14
gene-WX61RS09025	606.053	1.00371	2.00515	2.00515	0.262587	3.82239	0.000132162	0.000807163			amino acid ABC transporter permease
gene-WX61RS05615	29814	1.00554	2.0077	2.0077	0.277577	3.62256	0.000291704	0.00158684		fusA	elongation factor G
gene-WX61RS10580	7960.95	1.00605	2.00841	2.00841	0.223445	4.50245	6.71745e-06	6.87471e-05		metE	5-methyltetrahydropteroyltriglutamate--homocysteine S-methyltransferase
gene-WX61RS10240	3594.52	1.01425	2.01985	2.01985	0.160372	6.32436	2.54288e-10	1.5342e-08		azu	azurin
gene-WX61RS05670	9019.58	1.01983	2.02768	2.02768	0.257406	3.96196	7.43356e-05	0.000494991		rplP	50S ribosomal protein L16
gene-WX61RS09280	229.59	1.02237	2.03125	2.03125	0.258872	3.94933	7.83716e-05	0.000516681			hypothetical protein
gene-WX61RS00075	609.799	1.02467	2.0345	2.0345	0.252591	4.05666	4.97803e-05	0.000353973		hflX	GTPase HflX
gene-WX61RS04190	983.926	1.02501	2.03497	2.03497	0.236494	4.3342	1.46293e-05	0.000136746		nuoM	NADH-quinone oxidoreductase subunit M
gene-WX61RS00805	125.15	1.02518	2.03521	2.03521	0.239023	4.28903	1.79455e-05	0.000160222			peptidyl-prolyl cis-trans isomerase
gene-WX61RS00590	3186.89	1.02579	2.03608	2.03608	0.267283	3.83785	0.000124116	0.000763007		rpsR	30S ribosomal protein S18
gene-WX61RS05835	166.766	1.02593	2.03627	2.03627	0.28269	3.62916	0.000284341	0.00155186			Abi family protein
gene-WX61RS06660	797.498	1.0364	2.05111	2.05111	0.249611	4.15207	3.29484e-05	0.00025929			phosphoribosyltransferase
gene-WX61RS05605	7084.72	1.03819	2.05365	2.05365	0.277996	3.73455	0.000188053	0.00109159		rpsL	30S ribosomal protein S12
gene-WX61RS06395	308.761	1.0386	2.05424	2.05424	0.275602	3.7685	0.000164233	0.000976082		mlaB	lipid asymmetry maintenance protein MlaB
gene-WX61RS02530	587.356	1.03942	2.0554	2.0554	0.253701	4.09703	4.18488e-05	0.00031561		amiA	N-acetylmuramoyl-L-alanine amidase
gene-WX61RS11080	464.252	1.04036	2.05675	2.05675	0.263941	3.94166	8.09194e-05	0.000529969		fdx	ISC system 2Fe-2S type ferredoxin
gene-WX61RS09285	1139.87	1.0458	2.0645	2.0645	0.207096	5.04982	4.42234e-07	8.07786e-06		rdgC	recombination-associated protein RdgC
gene-WX61RS07035	156.055	1.04863	2.06856	2.06856	0.311633	3.36494	0.000765595	0.00350414			hypothetical protein
gene-WX61RS01375	1753.89	1.04948	2.06978	2.06978	0.24222	4.33275	1.47257e-05	0.000137004			YebC/PmpR family DNA-binding transcriptional regulator
gene-WX61RS04100	206.969	1.0556	2.07859	2.07859	0.303591	3.47706	0.000506943	0.00253599			alpha/beta fold hydrolase
gene-WX61RS08210	1841.79	1.05606	2.07924	2.07924	0.254506	4.14944	3.33294e-05	0.000260331		argH	argininosuccinate lyase
gene-WX61RS10320	397.831	1.06849	2.09723	2.09723	0.236663	4.5148	6.33767e-06	6.57203e-05		hpnC	squalene synthase HpnC
gene-WX61RS11295	453.903	1.06872	2.09757	2.09757	0.230795	4.63061	3.64585e-06	4.2952e-05			hypothetical protein
gene-WX61RS08905	226.24	1.07005	2.0995	2.0995	0.266889	4.00933	6.089e-05	0.000415178			DUF333 domain-containing protein
gene-WX61RS00005	129.303	1.07109	2.10102	2.10102	0.353784	3.02752	0.00246567	0.00940449			type I restriction endonuclease subunit R
gene-WX61RS07505	1055.15	1.07486	2.10652	2.10652	0.259158	4.14753	3.36088e-05	0.000261387			DEAD/DEAH box helicase
gene-WX61RS06650	59.9659	1.07499	2.10671	2.10671	0.350632	3.06586	0.00217042	0.00854015			MafI family immunity protein
gene-WX61RS05850	1009.26	1.07553	2.10749	2.10749	0.248996	4.31945	1.56415e-05	0.000143513			OmpH family outer membrane protein
gene-WX61RS04550	5292.99	1.07794	2.11102	2.11102	0.243889	4.41978	9.88025e-06	9.7384e-05		rplM	50S ribosomal protein L13
gene-WX61RS05450	2557.81	1.08246	2.11765	2.11765	0.33011	3.27909	0.00104141	0.00458728		rsmB	16S rRNA (cytosine(967)-C(5))-methyltransferase RsmB
gene-WX61RS00585	5084.32	1.08646	2.12353	2.12353	0.292093	3.71958	0.000199551	0.00114498		rplI	50S ribosomal protein L9
gene-WX61RS08095	634.672	1.09342	2.13379	2.13379	0.367894	2.97211	0.00295764	0.0107851		amtB	ammonium transporter
gene-WX61RS01730	111.64	1.09701	2.1391	2.1391	0.308464	3.55635	0.000376048	0.00198072			sodium-dependent transporter
gene-WX61RS08205	131.051	1.10301	2.14803	2.14803	0.338158	3.26182	0.00110699	0.00479852			DUF4375 domain-containing protein
gene-WX61RS06410	228.806	1.10347	2.14871	2.14871	0.259342	4.25489	2.09156e-05	0.000181847			acyl-CoA thioesterase
gene-WX61RS02100	1309.8	1.10413	2.14969	2.14969	0.259233	4.25921	2.0515e-05	0.000179146		nqrC	Na(+)-translocating NADH-quinone reductase subunit C
gene-WX61RS04195	259.414	1.11047	2.15917	2.15917	0.261562	4.24555	2.1806e-05	0.000186594			NgoFVII family restriction endonuclease
gene-WX61RS14830	17.2849	1.11273	2.16255	2.16255	0.538774	2.06531	0.0388939	0.0848167			pilin
gene-WX61RS05625	4998.56	1.11299	2.16293	2.16293	0.318948	3.48956	0.000483823	0.00243872		rpsJ	30S ribosomal protein S10
gene-WX61RS08855	8269.62	1.12521	2.18133	2.18133	0.327807	3.43253	0.000597977	0.00292524		cysK	cysteine synthase A
gene-WX61RS01345	3704.19	1.13525	2.19657	2.19657	0.221495	5.1254	2.96899e-07	5.91126e-06		nusA	transcription termination/antitermination protein NusA
gene-WX61RS05665	13196	1.13747	2.19994	2.19994	0.280567	4.05417	5.03122e-05	0.000355219		rpsC	30S ribosomal protein S3
gene-WX61RS06615	4495.97	1.14047	2.20453	2.20453	0.224536	5.07924	3.78944e-07	7.05119e-06		guaA	glutamine-hydrolyzing GMP synthase
gene-WX61RS07530	180.103	1.14144	2.20601	2.20601	0.279151	4.08897	4.33301e-05	0.00032311			lipid A biosynthesis lauroyl acyltransferase
gene-WX61RS05730	6938.02	1.14471	2.21102	2.21102	0.283907	4.032	5.53052e-05	0.00038636		rplO	50S ribosomal protein L15
gene-WX61RS05765	17829.2	1.15193	2.22211	2.22211	0.243195	4.73664	2.1729e-06	2.7209e-05		rpoA	DNA-directed RNA polymerase subunit alpha
gene-WX61RS05725	2385.92	1.15375	2.22492	2.22492	0.280874	4.10772	3.99588e-05	0.000302502		rpmD	50S ribosomal protein L30
gene-WX61RS08605	671.171	1.1629	2.23907	2.23907	0.273499	4.25194	2.11925e-05	0.000182659			ferrochelatase
gene-WX61RS05755	8103.15	1.16364	2.24022	2.24022	0.238765	4.87356	1.09604e-06	1.59286e-05		rpsK	30S ribosomal protein S11
gene-WX61RS05760	12580	1.1639	2.24063	2.24063	0.241374	4.82199	1.42131e-06	1.9516e-05		rpsD	30S ribosomal protein S4
gene-WX61RS06640	0.93791	1.1653	2.2428	2.2428	2.37291	0.491084	0.623367	0.731795			hypothetical protein
gene-WX61RS05990	380.385	1.1657	2.24342	2.24342	0.252385	4.61875	3.86066e-06	4.52151e-05		gap	type I glyceraldehyde-3-phosphate dehydrogenase
gene-WX61RS06890	808.055	1.16754	2.24628	2.24628	0.286605	4.07369	4.62734e-05	0.000338715		miaB	tRNA (N6-isopentenyl adenosine(37)-C2)-methylthiotransferase MiaB
gene-WX61RS00300	167.58	1.16982	2.24983	2.24983	0.251284	4.65535	3.23431e-06	3.90273e-05			type III restriction endonuclease subunit M
gene-WX61RS05185	2.60165	1.17226	2.25364	2.25364	2.03512	0.576016	0.564605	0.682945			tRNA-Ile
gene-WX61RS01795	300.667	1.17487	2.25773	2.25773	0.289146	4.06326	4.8393e-05	0.000347607		mtrR	multidrug efflux system transcriptional repressor MtrR
gene-WX61RS05190	1.46813	1.175	2.25793	2.25793	2.13907	0.549302	0.582798	0.696907			tRNA-Ala
gene-WX61RS00425	987.663	1.17957	2.2651	2.2651	0.218249	5.4047	6.49179e-08	1.65707e-06		ftsB	cell division protein FtsB
gene-WX61RS01620	586.038	1.1872	2.27711	2.27711	0.260906	4.55032	5.3565e-06	5.81008e-05		parE	DNA topoisomerase IV subunit B
gene-WX61RS14530	36.5322	1.19407	2.28798	2.28798	0.486906	2.45237	0.0141918	0.0377247			hypothetical protein
gene-WX61RS06450	278.027	1.20078	2.29863	2.29863	0.311917	3.84967	0.000118277	0.000733611			ClpXP protease specificity-enhancing factor
gene-WX61RS04280	60.5749	1.20555	2.30625	2.30625	0.326297	3.69464	0.000220198	0.00124905			pilin
gene-WX61RS09050	40.1271	1.21073	2.31454	2.31454	0.407305	2.97253	0.00295354	0.0107851			VanZ family protein
gene-WX61RS07025	1902.72	1.21201	2.3166	2.3166	0.2541	4.76981	1.84401e-06	2.41541e-05			formate--tetrahydrofolate ligase
gene-WX61RS06550	2691.86	1.21343	2.31888	2.31888	0.241504	5.02447	5.04827e-07	8.82194e-06		atpC	F0F1 ATP synthase subunit epsilon
gene-WX61RS00680	226.205	1.21407	2.31991	2.31991	0.289957	4.18706	2.82593e-05	0.000230591			fumarylacetoacetate hydrolase family protein
gene-WX61RS08005	444.486	1.21656	2.32392	2.32392	0.262649	4.63187	3.62374e-06	4.29456e-05		dcm	DNA (cytosine-5-)-methyltransferase
gene-WX61RS09185	485.46	1.23002	2.34571	2.34571	0.25063	4.90771	9.21447e-07	1.38985e-05			type I restriction-modification system subunit M
gene-WX61RS05715	6885.2	1.23836	2.3593	2.3593	0.290667	4.26039	2.04066e-05	0.000178985		rplR	50S ribosomal protein L18
gene-WX61RS14720	112.173	1.23858	2.35966	2.35966	0.258411	4.79305	1.64261e-06	2.19492e-05			hypothetical protein
gene-WX61RS03890	69.4098	1.2411	2.36378	2.36378	0.409499	3.03077	0.00243931	0.00932182			7-cyano-7-deazaguanine/7-aminomethyl-7-deazaguanine transporter
gene-WX61RS04805	9348.21	1.24416	2.36881	2.36881	0.21964	5.66453	1.47427e-08	5.14959e-07		rpsB	30S ribosomal protein S2
gene-WX61RS05640	11741.1	1.24562	2.37121	2.37121	0.273116	4.56078	5.09635e-06	5.66863e-05		rplD	50S ribosomal protein L4
gene-WX61RS00195	801.414	1.25037	2.37902	2.37902	0.280853	4.45204	8.5059e-06	8.51017e-05			VirK/YbjX family protein
gene-WX61RS06265	34033	1.25395	2.38494	2.38494	0.263572	4.75754	1.95963e-06	2.54077e-05		groEL	chaperonin GroEL
gene-WX61RS06415	221.118	1.25477	2.38628	2.38628	0.231157	5.42819	5.69286e-08	1.55267e-06			TlpA family protein disulfide reductase
gene-WX61RS06235	103.374	1.25987	2.39474	2.39474	0.301236	4.18234	2.8852e-05	0.000234215			hypothetical protein
gene-WX61RS06545	13288.2	1.2603	2.39545	2.39545	0.213738	5.89647	3.71349e-09	1.68036e-07		atpD	F0F1 ATP synthase subunit beta
gene-WX61RS08280	270.146	1.26276	2.39955	2.39955	0.248269	5.08627	3.65173e-07	6.89207e-06			potassium transporter Trk
gene-WX61RS07925	308.942	1.26287	2.39973	2.39973	0.302722	4.17172	3.02306e-05	0.000240756		holC	DNA polymerase III subunit chi
gene-WX61RS05720	13377	1.26358	2.40091	2.40091	0.292754	4.31619	1.58748e-05	0.000143667		rpsE	30S ribosomal protein S5
gene-WX61RS09030	785.448	1.26672	2.40614	2.40614	0.258723	4.89605	9.77815e-07	1.45286e-05			amino acid ABC transporter ATP-binding protein
gene-WX61RS11580	10.7416	1.26949	2.41075	2.41075	0.731598	1.73522	0.0827016	0.155927			baseplate J/gp47 family protein
gene-WX61RS00485	23422.2	1.27309	2.41679	2.41679	0.266051	4.78514	1.70865e-06	2.26794e-05		rpsA	30S ribosomal protein S1
gene-WX61RS04265	1085.51	1.27432	2.41885	2.41885	0.278109	4.58209	4.60344e-06	5.2374e-05		speE	spermidine synthase
gene-WX61RS10710	140.966	1.27935	2.4273	2.4273	0.248976	5.13845	2.77013e-07	5.68591e-06			phospholipase D family protein
gene-WX61RS05690	6204.71	1.2818	2.43142	2.43142	0.28331	4.52436	6.05775e-06	6.36885e-05		rplX	50S ribosomal protein L24
gene-WX61RS04540	29.7454	1.28894	2.44349	2.44349	0.419168	3.07501	0.00210498	0.00829902			hypothetical protein
gene-WX61RS05770	6073.77	1.29394	2.45197	2.45197	0.261727	4.94387	7.65865e-07	1.22008e-05		rplQ	50S ribosomal protein L17
gene-WX61RS06400	674.087	1.29538	2.45441	2.45441	0.256614	5.04797	4.46535e-07	8.08229e-06			VacJ family lipoprotein
gene-WX61RS00530	750.251	1.29624	2.45587	2.45587	0.279372	4.63982	3.48719e-06	4.18253e-05		ispG	flavodoxin-dependent (E)-4-hydroxy-3-methylbut-2-enyl-diphosphate synthase
gene-WX61RS09035	1795.27	1.29909	2.46073	2.46073	0.233456	5.56459	2.62763e-08	7.96301e-07		algC	phosphomannomutase/phosphoglucomutase
gene-WX61RS07665	287.051	1.30348	2.46824	2.46824	0.220076	5.9229	3.16322e-09	1.46464e-07		tatC	twin-arginine translocase subunit TatC
gene-WX61RS08440	610.461	1.30385	2.46886	2.46886	0.366939	3.55331	0.000380419	0.00199845		era	GTPase Era
gene-WX61RS06540	8350.96	1.30516	2.4711	2.4711	0.203246	6.42156	1.34884e-10	1.0329e-08		atpG	F0F1 ATP synthase subunit gamma
gene-WX61RS11330	4594.89	1.30681	2.47393	2.47393	0.276573	4.72499	2.30128e-06	2.86366e-05		lon	endopeptidase La
gene-WX61RS08730	372.133	1.30897	2.47764	2.47764	0.322967	4.05294	5.05776e-05	0.00035583		ylqF	ribosome biogenesis GTPase YlqF
gene-WX61RS11515	326.532	1.31218	2.48317	2.48317	0.269633	4.86654	1.13567e-06	1.6267e-05		rep	DNA helicase Rep
gene-WX61RS08995	248.933	1.31362	2.48565	2.48565	0.283252	4.63765	3.52385e-06	4.20119e-05			DUF302 domain-containing protein
gene-WX61RS03810	888.481	1.31667	2.49091	2.49091	0.233008	5.65074	1.5976e-08	5.41203e-07			prepilin peptidase
gene-WX61RS07425	154.537	1.31802	2.49323	2.49323	0.37253	3.53802	0.000403145	0.00210121		nagZ	beta-N-acetylhexosaminidase
gene-WX61RS02735	716.213	1.31973	2.49619	2.49619	0.257806	5.11908	3.07033e-07	6.05251e-06		murE	UDP-N-acetylmuramoyl-L-alanyl-D-glutamate--2,6-diaminopimelate ligase
gene-WX61RS04310	18.3808	1.31994	2.49655	2.49655	0.497059	2.65549	0.00791927	0.0233589			hypothetical protein
gene-WX61RS06970	2593.93	1.32498	2.50529	2.50529	0.588813	2.25025	0.0244331	0.0583289		carA	glutamine-hydrolyzing carbamoyl-phosphate synthase small subunit
gene-WX61RS03820	65.6094	1.32861	2.5116	2.5116	0.374672	3.54605	0.000391054	0.00204892		yacG	DNA gyrase inhibitor YacG
gene-WX61RS07990	551.669	1.33238	2.51817	2.51817	0.250038	5.32871	9.89117e-08	2.23788e-06			AMP-binding protein
gene-WX61RS01640	356.422	1.3326	2.51857	2.51857	0.239513	5.5638	2.63967e-08	7.96301e-07		prfA	peptide chain release factor 1
gene-WX61RS07660	122.368	1.33324	2.51968	2.51968	0.32771	4.06835	4.73482e-05	0.000341559		maf	septum formation inhibitor Maf
gene-WX61RS04600	1117.3	1.33579	2.52413	2.52413	0.3357	3.97911	6.91728e-05	0.000465281			amino acid ABC transporter substrate-binding protein
gene-WX61RS09400	6981.31	1.33637	2.52515	2.52515	0.278648	4.79591	1.61934e-06	2.17846e-05			50S ribosomal protein L25/general stress protein Ctc
gene-WX61RS01550	503.365	1.34178	2.53465	2.53465	0.253544	5.29212	1.20905e-07	2.64529e-06			membrane integrity-associated transporter subunit PqiC
gene-WX61RS05645	3672.77	1.34192	2.53488	2.53488	0.278642	4.81592	1.46526e-06	1.98458e-05		rplW	50S ribosomal protein L23
gene-WX61RS08735	155.979	1.34385	2.53829	2.53829	0.33366	4.02762	5.6345e-05	0.000390881			SMC-Scp complex subunit ScpB
gene-WX61RS06830	457.86	1.34406	2.53865	2.53865	0.263207	5.10647	3.28239e-07	6.3449e-06			S9 family peptidase
gene-WX61RS06405	729.468	1.34509	2.54047	2.54047	0.19307	6.96688	3.24041e-12	4.3011e-10			hypothetical protein
gene-WX61RS07150	30.8846	1.34661	2.54313	2.54313	0.395105	3.40823	0.000653867	0.00312194			valine--pyruvate transaminase
gene-WX61RS05845	628.588	1.34932	2.54792	2.54792	0.271768	4.96498	6.87081e-07	1.13998e-05		lpxD	UDP-3-O-(3-hydroxymyristoyl)glucosamine N-acyltransferase
gene-WX61RS05710	13380.7	1.35886	2.56483	2.56483	0.298104	4.55835	5.15566e-06	5.70273e-05		rplF	50S ribosomal protein L6
gene-WX61RS04810	9427.49	1.36616	2.57784	2.57784	0.214164	6.37905	1.78195e-10	1.2234e-08		tsf	elongation factor Ts
gene-WX61RS01325	1098.5	1.37312	2.5903	2.5903	0.300501	4.56943	4.89055e-06	5.50117e-05		lptA	lipooligosaccharide phosphoethanolamine transferase LptA
gene-WX61RS01300	12.6042	1.38081	2.60415	2.60415	0.644073	2.14387	0.032043	0.0727453			pilin
gene-WX61RS04165	286.38	1.38195	2.6062	2.6062	0.314027	4.40073	1.07887e-05	0.000105295		rsgA	ribosome small subunit-dependent GTPase A
gene-WX61RS01555	180.09	1.38275	2.60765	2.60765	0.276623	4.99868	5.77233e-07	9.73959e-06			DNA-3-methyladenine glycosylase
gene-WX61RS06940	6429.64	1.383	2.60811	2.60811	0.341411	4.05085	5.1033e-05	0.00035777		carB	carbamoyl-phosphate synthase large subunit
gene-WX61RS05705	7392.7	1.38446	2.61075	2.61075	0.291411	4.7509	2.02511e-06	2.58461e-05		rpsH	30S ribosomal protein S8
gene-WX61RS11485	601.006	1.38498	2.61168	2.61168	0.246129	5.62704	1.83329e-08	5.88723e-07		dnaX	DNA polymerase III subunit gamma/tau
gene-WX61RS10795	15.7147	1.38577	2.61312	2.61312	0.56894	2.43571	0.0148626	0.0391421			rubredoxin
gene-WX61RS08420	359.002	1.39342	2.627	2.627	0.244043	5.70973	1.13158e-08	4.02318e-07		nusB	transcription antitermination factor NusB
gene-WX61RS05650	13682	1.4157	2.66788	2.66788	0.282078	5.0188	5.19952e-07	9.00195e-06		rplB	50S ribosomal protein L2
gene-WX61RS04635	115.021	1.41806	2.67226	2.67226	0.38672	3.6669	0.000245511	0.00136923		thiE	thiamine phosphate synthase
gene-WX61RS06535	16527	1.41823	2.67257	2.67257	0.204484	6.93562	4.04438e-12	4.98395e-10		atpA	F0F1 ATP synthase subunit alpha
gene-WX61RS04740	312.492	1.44958	2.73129	2.73129	0.399431	3.62912	0.000284386	0.00155186			cytochrome b
gene-WX61RS04650	12.1707	1.45006	2.73219	2.73219	0.691678	2.09643	0.0360438	0.0801823			hypothetical protein
gene-WX61RS01350	5396.11	1.45142	2.73477	2.73477	0.226402	6.41081	1.44751e-10	1.05145e-08		infB	translation initiation factor IF-2
gene-WX61RS07040	272.07	1.4553	2.74213	2.74213	0.266674	5.45721	4.83672e-08	1.3757e-06			acyltransferase
gene-WX61RS05660	6724.03	1.45576	2.74301	2.74301	0.290301	5.01466	5.31261e-07	9.11845e-06		rplV	50S ribosomal protein L22
gene-WX61RS05700	7680.8	1.46217	2.75522	2.75522	0.300837	4.86033	1.1719e-06	1.65479e-05		rpsN	30S ribosomal protein S14
gene-WX61RS01560	222.386	1.46585	2.76227	2.76227	0.269916	5.43078	5.6109e-08	1.55157e-06			arylesterase
gene-WX61RS06525	4854.34	1.47334	2.77664	2.77664	0.209093	7.04633	1.83701e-12	2.81346e-10		atpF	F0F1 ATP synthase subunit B
gene-WX61RS09110	398.035	1.47752	2.7847	2.7847	0.348193	4.24339	2.20164e-05	0.000187328			rRNA pseudouridine synthase
gene-WX61RS06610	3360.55	1.47887	2.78731	2.78731	0.274827	5.38112	7.4024e-08	1.79734e-06		fabG	3-oxoacyl-ACP reductase FabG
gene-WX61RS14910	59.7997	1.47888	2.78732	2.78732	0.438055	3.37601	0.000735459	0.00341328			hypothetical protein
gene-WX61RS10845	601.084	1.48191	2.79318	2.79318	0.252606	5.86648	4.45147e-09	1.84643e-07			type-2 restriction enzyme NgoMIV
gene-WX61RS06805	126.767	1.48455	2.79829	2.79829	0.323702	4.58616	4.51477e-06	5.16603e-05			sulfurtransferase
gene-WX61RS06530	5068	1.48603	2.80116	2.80116	0.214483	6.92843	4.2555e-12	4.98395e-10		atpH	F0F1 ATP synthase subunit delta
gene-WX61RS05695	10420.7	1.49085	2.81055	2.81055	0.302894	4.92204	8.56478e-07	1.3219e-05		rplE	50S ribosomal protein L5
gene-WX61RS05735	11802.4	1.49975	2.82793	2.82793	0.266519	5.62717	1.8319e-08	5.88723e-07		secY	preprotein translocase subunit SecY
gene-WX61RS11680	2339.31	1.50173	2.83182	2.83182	0.279412	5.37461	7.67477e-08	1.84102e-06			bifunctional 4-hydroxy-2-oxoglutarate aldolase/2-dehydro-3-deoxy-phosphogluconate aldolase
gene-WX61RS09275	501.32	1.50416	2.83659	2.83659	0.277474	5.4209	5.93004e-08	1.56236e-06		cdc	dCTP deaminase
gene-WX61RS10830	82.5551	1.51613	2.86023	2.86023	0.347201	4.36673	1.26122e-05	0.000120682			sulfate ABC transporter substrate-binding protein
gene-WX61RS05740	1765.93	1.5194	2.86672	2.86672	0.274089	5.54345	2.96578e-08	8.68362e-07		infA	translation initiation factor IF-1
gene-WX61RS15070	119.36	1.52697	2.8818	2.8818	0.375908	4.06208	4.8637e-05	0.000347607			DUF1311 domain-containing protein
gene-WX61RS05745	1763.82	1.5271	2.88207	2.88207	0.288443	5.29429	1.1948e-07	2.64317e-06		rpmJ	50S ribosomal protein L36
gene-WX61RS05100	25.5649	1.52751	2.88287	2.88287	0.519101	2.9426	0.00325465	0.0116129			tRNA-Lys
gene-WX61RS06260	6021.81	1.53231	2.89249	2.89249	0.272836	5.61625	1.95151e-08	6.1674e-07		groES	co-chaperone GroES
gene-WX61RS00200	1952.29	1.53653	2.90096	2.90096	0.261611	5.87333	4.27124e-09	1.82464e-07		gatB	Asp-tRNA(Asn)/Glu-tRNA(Gln) amidotransferase subunit GatB
gene-WX61RS05655	6055.82	1.54413	2.91628	2.91628	0.287449	5.37183	7.79431e-08	1.84744e-06		rpsS	30S ribosomal protein S19
gene-WX61RS03815	304.006	1.54716	2.92241	2.92241	0.260473	5.93981	2.85351e-09	1.3527e-07			dephospho-CoA kinase
gene-WX61RS06520	3521	1.5501	2.92838	2.92838	0.232723	6.66072	2.72492e-11	2.46605e-09		atpE	F0F1 ATP synthase subunit C
gene-WX61RS06905	14.4691	1.56568	2.96017	2.96017	0.562927	2.78132	0.00541379	0.0174981			transposase
gene-WX61RS00490	1914.74	1.57746	2.98444	2.98444	0.284011	5.55422	2.78847e-08	8.28632e-07		ihfB	integration host factor subunit beta
gene-WX61RS09005	783.246	1.58406	2.99813	2.99813	0.280874	5.63977	1.70275e-08	5.65028e-07		recB	exodeoxyribonuclease V subunit beta
gene-WX61RS00580	175.104	1.5848	2.99965	2.99965	0.313727	5.05152	4.38319e-07	8.07786e-06			hypothetical protein
gene-WX61RS05570	11934.5	1.58546	3.00103	3.00103	0.244116	6.49469	8.32039e-11	7.20257e-09		rpoB	DNA-directed RNA polymerase subunit beta
gene-WX61RS11490	926.062	1.60473	3.04138	3.04138	0.235437	6.81595	9.36449e-12	9.813e-10			YbaB/EbfC family nucleoid-associated protein
gene-WX61RS01445	1.29517	1.60632	3.04475	3.04475	2.45618	0.653994	0.513116	0.64051			ComEA superfamily helix-hairpin-helix domain-containing protein
gene-WX61RS05590	0.755809	1.60779	3.04785	3.04785	2.6045	0.617313	0.537029	0.660015			hypothetical protein
gene-WX61RS00870	162.149	1.62092	3.07572	3.07572	0.254332	6.37325	1.85064e-10	1.22821e-08			SGNH/GDSL hydrolase family protein
gene-WX61RS04645	61.8107	1.63012	3.09538	3.09538	0.477152	3.41635	0.000634665	0.00305961		thiG	thiazole synthase
gene-WX61RS14435	16.0267	1.64025	3.1172	3.1172	0.65856	2.49067	0.0127504	0.0343519			hypothetical protein
gene-WX61RS10400	202.555	1.64989	3.1381	3.1381	0.326996	5.0456	4.52092e-07	8.10914e-06		mdoB	LTA synthase family protein
gene-WX61RS00070	634.193	1.6661	3.17356	3.17356	0.270127	6.16785	6.92258e-10	3.72509e-08			heavy metal translocating P-type ATPase
gene-WX61RS08010	298.952	1.67166	3.18582	3.18582	0.280059	5.96898	2.38747e-09	1.18836e-07			Eco29kI family restriction endonuclease
gene-WX61RS07165	130.587	1.70073	3.25066	3.25066	0.318306	5.34307	9.13878e-08	2.10245e-06			NeuD/PglB/VioB family sugar acetyltransferase
gene-WX61RS07170	216.106	1.70279	3.2553	3.2553	0.246473	6.90864	4.89325e-12	5.41248e-10			glycosyltransferase
gene-WX61RS00400	86.0068	1.71216	3.27651	3.27651	0.319784	5.3541	8.59826e-08	2.01402e-06			DUF2004 domain-containing protein
gene-WX61RS05365	0.885438	1.71894	3.29194	3.29194	2.31645	0.742057	0.458053	0.591058			peptidase domain-containing ABC transporter
gene-WX61RS10840	633.083	1.75225	3.36883	3.36883	0.344567	5.08536	3.66931e-07	6.89207e-06		purK	5-(carboxyamino)imidazole ribonucleotide synthase
gene-WX61RS14775	1.12172	1.75509	3.37548	3.37548	2.03896	0.860776	0.389361	0.527719			hypothetical protein
gene-WX61RS08585	339.002	1.76008	3.38718	3.38718	0.320717	5.48797	4.0658e-08	1.17319e-06		lnt	apolipoprotein N-acyltransferase
gene-WX61RS06910	184.63	1.76675	3.40286	3.40286	0.279181	6.32832	2.47843e-10	1.5342e-08		orn	oligoribonuclease
gene-WX61RS04640	22.2981	1.82401	3.54065	3.54065	0.598944	3.04538	0.00232386	0.00897945		thiS	sulfur carrier protein ThiS
gene-WX61RS02125	56.4928	1.83156	3.55921	3.55921	0.412697	4.43801	9.07924e-06	8.99342e-05		nqrM	(Na+)-NQR maturation NqrM
gene-WX61RS07655	45.0174	1.84297	3.58749	3.58749	0.447604	4.11742	3.83142e-05	0.000292274			DUF2069 domain-containing protein
gene-WX61RS00795	710.12	1.88406	3.69112	3.69112	0.244559	7.70389	1.31984e-14	4.52805e-12			type III restriction-modification system endonuclease
gene-WX61RS08100	1147.72	1.88876	3.70317	3.70317	0.30731	6.1461	7.94093e-10	4.16063e-08		rho	transcription termination factor Rho
gene-WX61RS00470	242.819	1.9246	3.79631	3.79631	0.336345	5.7221	1.05216e-08	3.95254e-07			pseudouridine synthase
gene-WX61RS10395	3.61921	1.96303	3.89881	3.89881	1.11214	1.76509	0.0775482	0.148317			hypothetical protein
gene-WX61RS06230	46.5467	1.97137	3.92141	3.92141	0.400065	4.92763	8.32324e-07	1.29465e-05			ABC transporter ATP-binding protein
gene-WX61RS08310	156.52	1.97346	3.92709	3.92709	0.336083	5.87194	4.30729e-09	1.82464e-07			oxygen-independent coproporphyrinogen III oxidase-like protein
gene-WX61RS06915	391.897	2.02104	4.05876	4.05876	0.312231	6.47289	9.61433e-11	7.65686e-09		prmA	50S ribosomal protein L11 methyltransferase
gene-WX61RS10835	144.375	2.02527	4.07067	4.07067	0.35449	5.71319	1.10878e-08	4.02318e-07			GNAT family N-acetyltransferase
gene-WX61RS05840	342.675	2.03371	4.09456	4.09456	0.359944	5.65008	1.60376e-08	5.41203e-07		fabZ	3-hydroxyacyl-ACP dehydratase FabZ
gene-WX61RS08625	1460.75	2.15738	4.46102	4.46102	0.25489	8.46393	2.58512e-17	1.39954e-14		infC	translation initiation factor IF-3
gene-WX61RS09190	268.363	2.16078	4.47158	4.47158	0.280635	7.69963	1.36455e-14	4.52805e-12		dinD	DNA damage-inducible protein D
gene-WX61RS00800	732.785	2.16364	4.48045	4.48045	0.292331	7.40135	1.34812e-13	2.4401e-11			type III restriction endonuclease subunit M
gene-WX61RS04815	486.958	2.17835	4.52636	4.52636	0.400571	5.43812	5.38458e-08	1.50996e-06			UMP kinase
gene-WX61RS00205	381.345	2.23265	4.69997	4.69997	0.344237	6.4858	8.82605e-11	7.32195e-09			2Fe-2S iron-sulfur cluster binding domain-containing protein
gene-WX61RS05140	289.824	2.29845	4.91929	4.91929	0.364894	6.29896	2.99654e-10	1.7046e-08		yccS	TIGR01666 family membrane protein
gene-WX61RS06605	127.108	2.41873	5.34702	5.34702	0.460209	5.25573	1.4744e-07	3.1908e-06			YchJ family protein
gene-WX61RS04325	286.362	2.41948	5.34978	5.34978	0.315145	7.67735	1.62419e-14	4.61967e-12			outer membrane beta-barrel protein
gene-WX61RS07715	130.36	2.46824	5.5337	5.5337	0.394775	6.25228	4.04497e-10	2.23709e-08			class I SAM-dependent methyltransferase
gene-WX61RS00255	6013.02	2.73438	6.65471	6.65471	0.321819	8.49664	1.95158e-17	1.39954e-14			DEAD/DEAH box helicase
gene-WX61RS07650	350.989	2.95946	7.77831	7.77831	0.386507	7.65694	1.90419e-14	4.73906e-12		pglL	PglL family O-oligosaccharyltransferase
gene-WX61RS14885	3.36852	2.97355	7.85466	7.85466	1.69291	1.75647	0.0790077	0.150386			hypothetical protein

## Sheet: Table S2. CN30vsSH30
gene	baseMean	log2FoldChange	FC	FoldChange	lfcSE	stat	pvalue	padj		gene	gene product
gene-WX61RS01765	234.231	-4.84048	0.0349036	-28.6503	0.487708	-9.92494	3.24289e-23	4.61185e-21		lldP	L-lactate permease
gene-WX61RS01770	51.9235	-4.81937	0.0354182	-28.2341	0.624345	-7.71907	1.17177e-14	4.02242e-13			tonB dependent receptor family protein (pseudogene)
gene-WX61RS10630	8120.99	-3.09724	0.116852	-8.5578	0.264676	-11.702	1.24467e-31	2.47814e-28		gltA	citrate (Si)-synthase
gene-WX61RS03010	2.28959	-3.03219	0.122242	-8.18051	1.84485	-1.64359	0.10026	0.169168			immunity 41 family protein
gene-WX61RS01445	1.29517	-3.02126	0.123172	-8.11874	2.12335	-1.42287	0.154774	0.241043			ComEA superfamily helix-hairpin-helix domain-containing protein
gene-WX61RS10970	594.446	-2.91567	0.132524	-7.54578	0.331512	-8.79506	1.42966e-18	9.4882e-17		proB	glutamate 5-kinase
gene-WX61RS03155	0.872166	-2.74584	0.14908	-6.70779	3.08703	-0.889475	0.373748	0.489883			hypothetical protein
gene-WX61RS02805	2708.71	-2.74382	0.149289	-6.6984	0.266117	-10.3106	6.31235e-25	1.39643e-22		putP	sodium/proline symporter PutP
gene-WX61RS01750	15246.5	-2.73336	0.150376	-6.65001	0.264113	-10.3492	4.22027e-25	1.05032e-22		gdhA	NADP-specific glutamate dehydrogenase
gene-WX61RS03965	1.03475	-2.67013	0.157112	-6.36488	2.23421	-1.19511	0.232044	0.336734			ComEA superfamily helix-hairpin-helix domain-containing protein
gene-WX61RS05585	9.04204	-2.66409	0.157772	-6.33826	0.913697	-2.91572	0.00354866	0.00958669			hypothetical protein
gene-WX61RS09045	600.768	-2.64665	0.159691	-6.26209	0.279482	-9.46981	2.80356e-21	2.79094e-19			SLC13/DASS family transporter
gene-WX61RS07350	138.658	-2.61419	0.163325	-6.12278	0.388755	-6.72451	1.76189e-11	3.30935e-10			hypothetical protein
gene-WX61RS12470	3.4328	-2.61217	0.163554	-6.11421	1.70579	-1.53136	0.125682	0.203938			hypothetical protein
gene-WX61RS14980	0.897725	-2.55658	0.169978	-5.88311	2.56344	-0.997322	0.318608	0.430651			hypothetical protein
gene-WX61RS10625	1089.52	-2.54272	0.171619	-5.82687	0.270234	-9.40933	4.99288e-21	4.73373e-19		sdhE	succinate dehydrogenase assembly factor 2
gene-WX61RS09880	7090.35	-2.52227	0.174069	-5.74486	0.281549	-8.95855	3.2898e-19	2.25862e-17		cstA	carbon starvation protein A
gene-WX61RS01010	7.03932	-2.42996	0.18557	-5.38879	0.998225	-2.43428	0.0149213	0.0333369			phage gp6-like head-tail connector protein
gene-WX61RS10765	1039.28	-2.4294	0.185643	-5.38669	0.320612	-7.57739	3.52583e-14	1.11427e-12			hypothetical protein
gene-WX61RS01845	543.916	-2.36388	0.194268	-5.14753	0.352961	-6.69728	2.12338e-11	3.91449e-10			TIGR01244 family phosphatase
gene-WX61RS07695	46.5288	-2.36243	0.194464	-5.14235	0.480102	-4.92067	8.62469e-07	5.82094e-06			transposase
gene-WX61RS04785	5805.96	-2.35127	0.195974	-5.10272	0.283349	-8.29812	1.0577e-16	5.01402e-15		mqo	malate:quinone oxidoreductase
gene-WX61RS05215	8.95594	-2.35062	0.196061	-5.10044	0.808297	-2.90812	0.0036361	0.00976035			transposase
gene-WX61RS06360	2669.08	-2.34742	0.196497	-5.08913	0.277874	-8.44779	2.96878e-17	1.6419e-15		ppk2	polyphosphate kinase 2
gene-WX61RS07900	19990.7	-2.34324	0.197067	-5.07442	0.25127	-9.32559	1.10363e-20	9.98783e-19		acnB	bifunctional aconitate hydratase 2/2-methylisocitrate dehydratase
gene-WX61RS10475	26.0101	-2.30744	0.202019	-4.95002	0.629181	-3.66736	0.000245065	0.000892			hypothetical protein
gene-WX61RS05825	942.58	-2.28109	0.205743	-4.86043	0.297829	-7.65905	1.8732e-14	6.32127e-13			sodium:alanine symporter family protein
gene-WX61RS08270	672.189	-2.24631	0.210763	-4.74467	0.374704	-5.9949	2.03616e-09	2.42754e-08			HNH endonuclease
gene-WX61RS09875	222.924	-2.24321	0.211216	-4.73449	0.268496	-8.35473	6.55837e-17	3.34813e-15			YbdD/YjiX family protein
gene-WX61RS14365	6.98055	-2.20581	0.216763	-4.61334	0.940301	-2.34586	0.0189833	0.0412618			hypothetical protein
gene-WX61RS08035	1827.95	-2.18604	0.219753	-4.55056	0.327282	-6.67939	2.39933e-11	4.30366e-10		trpD	anthranilate phosphoribosyltransferase
gene-WX61RS11685	14.6495	-2.18371	0.220109	-4.5432	0.778834	-2.80382	0.00505017	0.0129741			hypothetical protein
gene-WX61RS08185	9185.01	-2.16114	0.22358	-4.47268	0.278815	-7.75116	9.10581e-15	3.18064e-13		pta	phosphate acetyltransferase
gene-WX61RS06435	960.556	-2.13595	0.227518	-4.39525	0.354783	-6.02044	1.73948e-09	2.15112e-08			CadD family cadmium resistance transporter
gene-WX61RS05820	359.1	-2.12842	0.228708	-4.37239	0.305966	-6.95641	3.49053e-12	7.72182e-11			D-amino acid dehydrogenase
gene-WX61RS10965	394.137	-2.12251	0.229647	-4.35451	0.193867	-10.9483	6.77245e-28	3.37099e-25		proA	glutamate-5-semialdehyde dehydrogenase
gene-WX61RS09540	0.694595	-2.06111	0.239631	-4.17308	2.81787	-0.731445	0.464508	0.583124			siphovirus Gp157 family protein
gene-WX61RS14235	8.45079	-2.06091	0.239664	-4.1725	1.10232	-1.86961	0.0615374	0.112508			integrase core domain-containing protein
gene-WX61RS14775	1.12172	-2.0582	0.240116	-4.16466	2.14055	-0.961529	0.336286	0.450266			hypothetical protein
gene-WX61RS03125	669.986	-1.99511	0.250849	-3.98646	0.283088	-7.04767	1.81941e-12	4.31243e-11			hypothetical protein
gene-WX61RS10480	277.811	-1.96151	0.25676	-3.89468	0.394544	-4.97158	6.64093e-07	4.591e-06		pip	prolyl aminopeptidase
gene-WX61RS02655	70.6512	-1.95775	0.257429	-3.88457	0.402192	-4.8677	1.12902e-06	7.44774e-06		prpB	methylisocitrate lyase
gene-WX61RS03505	63.7325	-1.93693	0.261172	-3.8289	0.362855	-5.33802	9.39682e-08	8.03553e-07			DNA cytosine methyltransferase
gene-WX61RS10080	2773.74	-1.93046	0.262345	-3.81178	0.330512	-5.84082	5.19433e-09	5.65132e-08			nitronate monooxygenase
gene-WX61RS09680	9.29373	-1.9275	0.262883	-3.80397	0.828282	-2.32711	0.0199592	0.0431901			hypothetical protein
gene-WX61RS07370	94.4959	-1.92647	0.263073	-3.80123	0.32069	-6.00725	1.88694e-09	2.29079e-08			hypothetical protein
gene-WX61RS02995	378.245	-1.92024	0.264211	-3.78485	0.392308	-4.89472	9.84447e-07	6.5553e-06			hypothetical protein
gene-WX61RS08155	1027.37	-1.91772	0.264673	-3.77824	0.291638	-6.57568	4.84299e-11	8.24136e-10			gamma carbonic anhydrase family protein
gene-WX61RS03120	3158.58	-1.88127	0.271445	-3.68399	0.29696	-6.33508	2.37217e-10	3.55113e-09		tal	transaldolase
gene-WX61RS01055	24.5615	-1.85769	0.275918	-3.62426	0.543747	-3.41646	0.000634414	0.0020572			hypothetical protein
gene-WX61RS04930	520.559	-1.85104	0.277193	-3.6076	0.289796	-6.38738	1.68748e-10	2.62482e-09			MFS transporter
gene-WX61RS07855	2089.98	-1.82122	0.282982	-3.5338	0.200812	-9.06927	1.19822e-19	9.30201e-18			endonuclease
gene-WX61RS00745	974.887	-1.80587	0.286008	-3.49641	0.269969	-6.68919	2.24403e-11	4.09896e-10		aspA	aspartate ammonia-lyase
gene-WX61RS03785	4621.02	-1.78985	0.289201	-3.4578	0.278323	-6.43085	1.26893e-10	2.03746e-09		ilvE	branched-chain-amino-acid transaminase
gene-WX61RS02815	7033.9	-1.78287	0.290605	-3.4411	0.180367	-9.88468	4.85107e-23	6.43899e-21		putA	bifunctional proline dehydrogenase/L-glutamate gamma-semialdehyde dehydrogenase PutA
gene-WX61RS10770	4088.4	-1.78284	0.290611	-3.44102	0.197446	-9.02949	1.72478e-19	1.22644e-17		dld	D-lactate dehydrogenase
gene-WX61RS07590	3.80721	-1.78234	0.290711	-3.43984	1.34715	-1.32305	0.185819	0.278799			hypothetical protein
gene-WX61RS05930	5079.1	-1.77984	0.291216	-3.43388	0.295255	-6.02814	1.6586e-09	2.06392e-08			sodium:alanine symporter family protein
gene-WX61RS02040	1810.37	-1.77276	0.292648	-3.41707	0.226108	-7.84034	4.49342e-15	1.688e-13		gcvH	glycine cleavage system protein GcvH
gene-WX61RS14760	1.83003	-1.7691	0.293391	-3.40842	1.58633	-1.11522	0.264756	0.372003			hypothetical protein
gene-WX61RS00980	9.73669	-1.76832	0.293551	-3.40657	0.780472	-2.2657	0.0234695	0.0496841			DUF2460 domain-containing protein
gene-WX61RS07775	998.949	-1.7609	0.295064	-3.38909	0.286393	-6.14855	7.81931e-10	1.05191e-08		mtrA	efflux transporter MtrCDE transcriptional activator MtrA
gene-WX61RS10880	552.376	-1.7383	0.299723	-3.33641	0.323434	-5.37451	7.67918e-08	6.76515e-07			helix-turn-helix transcriptional regulator
gene-WX61RS01870	409.144	-1.73362	0.300697	-3.32561	0.274625	-6.31268	2.74248e-10	4.07483e-09		grxB	GrxB family glutaredoxin
gene-WX61RS01800	55.9836	-1.70376	0.306986	-3.25748	0.465355	-3.6612	0.000251037	0.000910408			hypothetical protein
gene-WX61RS00275	1029.81	-1.69941	0.307913	-3.24767	0.267224	-6.35947	2.02448e-10	3.07689e-09			aspartate aminotransferase family protein
gene-WX61RS05035	16964.8	-1.66963	0.314335	-3.18132	0.348462	-4.79142	1.65609e-06	1.04675e-05		gap	type I glyceraldehyde-3-phosphate dehydrogenase
gene-WX61RS07730	1830.68	-1.65543	0.317443	-3.15017	0.264247	-6.26471	3.7353e-10	5.23732e-09		gpmA	2,3-diphosphoglycerate-dependent phosphoglycerate mutase
gene-WX61RS00210	94.3191	-1.64063	0.320717	-3.11802	0.355453	-4.61559	3.91971e-06	2.19835e-05		pdxH	pyridoxamine 5'-phosphate oxidase
gene-WX61RS10995	416.133	-1.63255	0.322517	-3.10061	0.230253	-7.09027	1.3385e-12	3.21078e-11		argB	acetylglutamate kinase
gene-WX61RS02650	84.1457	-1.63164	0.322722	-3.09864	0.351366	-4.6437	3.42219e-06	1.94674e-05		prpC	2-methylcitrate synthase
gene-WX61RS05245	732.324	-1.61931	0.325491	-3.07228	0.274964	-5.88918	3.88121e-09	4.34129e-08		galE	UDP-glucose 4-epimerase GalE
gene-WX61RS11410	3438.72	-1.60235	0.329341	-3.03637	0.214508	-7.46986	8.02804e-14	2.35056e-12		rpe	ribulose-phosphate 3-epimerase
gene-WX61RS14375	60.0079	-1.60227	0.329358	-3.03621	0.37873	-4.23064	2.33023e-05	0.000106901			hypothetical protein
gene-WX61RS09510	319.657	-1.59989	0.329902	-3.03121	0.330577	-4.8397	1.30034e-06	8.48848e-06			integrase arm-type DNA-binding domain-containing protein
gene-WX61RS14380	1.23681	-1.58879	0.33245	-3.00797	2.18054	-0.728623	0.466233	0.584532			transposase
gene-WX61RS04010	2829.04	-1.58558	0.33319	-3.00129	0.27458	-5.77458	7.71457e-09	8.17006e-08			four-helix bundle copper-binding protein
gene-WX61RS08000	18.5687	-1.56994	0.336823	-2.96891	0.624483	-2.51398	0.0119378	0.0273512			IS1595 family transposase
gene-WX61RS09775	359.406	-1.56624	0.337687	-2.96133	0.228407	-6.85725	7.01997e-12	1.41179e-10			SDR family oxidoreductase
gene-WX61RS10620	2107.88	-1.56221	0.338632	-2.95306	0.217156	-7.19397	6.29351e-13	1.58612e-11		sdhB	succinate dehydrogenase iron-sulfur subunit
gene-WX61RS03520	728.647	-1.55611	0.340066	-2.94061	0.303839	-5.12151	3.03101e-07	2.26098e-06			type IV pilin protein
gene-WX61RS08260	96.6939	-1.55584	0.340131	-2.94004	0.297175	-5.23543	1.64604e-07	1.31617e-06			HNH endonuclease
gene-WX61RS01195	6.35497	-1.55387	0.340596	-2.93603	0.892979	-1.74009	0.0818428	0.142938			hypothetical protein
gene-WX61RS07365	57.4778	-1.54316	0.343132	-2.91433	0.332405	-4.64242	3.44354e-06	1.9533e-05			hypothetical protein
gene-WX61RS00330	229.921	-1.54142	0.343546	-2.91082	0.681398	-2.26215	0.0236882	0.050014			hypothetical protein
gene-WX61RS03335	9.9944	-1.53658	0.344702	-2.90106	0.791136	-1.94224	0.0521075	0.0975056			hypothetical protein
gene-WX61RS10900	1714.34	-1.52633	0.34716	-2.88051	0.27716	-5.50701	3.64979e-08	3.46035e-07			YdcH family protein
gene-WX61RS11125	712.567	-1.52626	0.347175	-2.88039	0.280041	-5.45015	5.03267e-08	4.59635e-07			hypothetical protein
gene-WX61RS01390	328.678	-1.51935	0.348842	-2.86662	0.32743	-4.64024	3.48e-06	1.96838e-05			Lrp/AsnC ligand binding domain-containing protein
gene-WX61RS02260	2782.63	-1.51476	0.349955	-2.85751	0.223207	-6.78634	1.15017e-11	2.24509e-10		lldP	L-lactate permease
gene-WX61RS07020	235.095	-1.51062	0.35096	-2.84933	0.342279	-4.41342	1.01749e-05	5.09115e-05			EamA family transporter
gene-WX61RS00505	123.479	-1.50872	0.351422	-2.84558	0.297006	-5.07978	3.77875e-07	2.75586e-06		fghA	S-formylglutathione hydrolase
gene-WX61RS07540	1511.02	-1.50237	0.352973	-2.83308	0.227676	-6.59872	4.14712e-11	7.11802e-10			3'-5' exonuclease
gene-WX61RS05580	4.64225	-1.50129	0.353238	-2.83095	1.02938	-1.45844	0.144719	0.228679			hypothetical protein
gene-WX61RS10610	855.4	-1.4999	0.353578	-2.82823	0.222126	-6.75246	1.45363e-11	2.78286e-10		sdhD	succinate dehydrogenase, hydrophobic membrane anchor protein
gene-WX61RS03525	255.971	-1.49452	0.354898	-2.81771	0.303765	-4.91999	8.65483e-07	5.82154e-06			helix-hairpin-helix domain-containing protein
gene-WX61RS10935	434.267	-1.49447	0.354911	-2.81761	0.248894	-6.00445	1.91981e-09	2.30262e-08			NUDIX hydrolase
gene-WX61RS07465	626.935	-1.48327	0.357677	-2.79582	0.298658	-4.96645	6.81895e-07	4.68156e-06		nhaC	Na+/H+ antiporter NhaC
gene-WX61RS02360	1964.32	-1.47854	0.358852	-2.78666	0.247777	-5.9672	2.41358e-09	2.8102e-08			Re/Si-specific NAD(P)(+) transhydrogenase subunit alpha
gene-WX61RS07575	36.311	-1.47539	0.359636	-2.78059	0.410663	-3.5927	0.000327267	0.00115122			hypothetical protein
gene-WX61RS11605	179.825	-1.47464	0.359824	-2.77914	0.36609	-4.02807	5.62359e-05	0.000235717			HigA family addiction module antidote protein
gene-WX61RS01875	1375.47	-1.47344	0.360123	-2.77683	0.230983	-6.37898	1.78275e-10	2.75152e-09		relA	bifunctional (p)ppGpp synthetase/guanosine-3',5'-bis(diphosphate) 3'-pyrophosphohydrolase
gene-WX61RS07850	2559.12	-1.46853	0.36135	-2.7674	0.169816	-8.64777	5.25134e-18	3.16831e-16		hisD	histidinol dehydrogenase
gene-WX61RS05285	199.821	-1.46644	0.361874	-2.76339	0.269484	-5.44165	5.27881e-08	4.79913e-07			hypothetical protein
gene-WX61RS00545	27.8032	-1.46527	0.362169	-2.76114	0.475801	-3.07957	0.00207297	0.00590994			transposase
gene-WX61RS01370	390.127	-1.46425	0.362425	-2.75919	0.293358	-4.99133	5.99642e-07	4.20383e-06			sodium:alanine symporter family protein
gene-WX61RS07580	31.2767	-1.4642	0.362435	-2.75911	0.468305	-3.1266	0.00176839	0.0051101			hypothetical protein
gene-WX61RS05280	1571.55	-1.45205	0.365502	-2.73597	0.27546	-5.27137	1.35411e-07	1.09595e-06			DUF1311 domain-containing protein
gene-WX61RS09755	5998.15	-1.43176	0.37068	-2.69775	0.183521	-7.80157	6.11408e-15	2.25428e-13		icd	NADP-dependent isocitrate dehydrogenase
gene-WX61RS03130	650.605	-1.43101	0.370871	-2.69636	0.171347	-8.35153	6.73817e-17	3.35392e-15		gluQRS	tRNA glutamyl-Q(34) synthetase GluQRS
gene-WX61RS09860	81.2966	-1.43077	0.370934	-2.6959	0.400532	-3.57216	0.000354045	0.00123235			hypothetical protein
gene-WX61RS08255	283.621	-1.42684	0.371946	-2.68856	0.290975	-4.90363	9.40826e-07	6.30702e-06			immunity protein 31
gene-WX61RS10910	1227.42	-1.42547	0.372297	-2.68603	0.3009	-4.73736	2.16522e-06	1.30893e-05			hypothetical protein
gene-WX61RS09975	2133.41	-1.42407	0.372659	-2.68342	0.239018	-5.958	2.55337e-09	2.95568e-08			pyridoxal phosphate-dependent aminotransferase
gene-WX61RS05205	90.257	-1.42315	0.372898	-2.6817	0.422391	-3.36926	0.0007537	0.00239715			helix-hairpin-helix domain-containing protein
gene-WX61RS08030	1107.01	-1.41705	0.374478	-2.67039	0.267241	-5.30252	1.14217e-07	9.47552e-07		pabA	aminodeoxychorismate/anthranilate synthase component II
gene-WX61RS11240	1490.51	-1.41013	0.376277	-2.65762	0.188455	-7.48261	7.28583e-14	2.16509e-12		bfr	bacterioferritin
gene-WX61RS06210	3009.79	-1.40336	0.378048	-2.64517	0.294007	-4.77322	1.813e-06	1.12451e-05			Bax inhibitor-1/YccA family protein
gene-WX61RS08395	914.812	-1.40117	0.378621	-2.64116	0.291141	-4.8127	1.48905e-06	9.53279e-06			CNP1-like family protein
gene-WX61RS10615	4611.05	-1.39907	0.379174	-2.63731	0.20117	-6.95467	3.53385e-12	7.73176e-11		sdhA	succinate dehydrogenase flavoprotein subunit
gene-WX61RS06170	123.065	-1.39342	0.380661	-2.62701	0.292392	-4.7656	1.88292e-06	1.16425e-05		glk	gluconokinase
gene-WX61RS09525	53.3581	-1.387	0.382359	-2.61535	0.481929	-2.87802	0.00400176	0.010553			DUF2786 domain-containing protein
gene-WX61RS10605	1419.83	-1.38539	0.382785	-2.61243	0.230698	-6.00523	1.91063e-09	2.30262e-08		sdhC	succinate dehydrogenase, cytochrome b556 subunit
gene-WX61RS02975	17.2409	-1.38535	0.382797	-2.61235	0.563506	-2.45845	0.0139539	0.0314279		mafA	adhesin MafA
gene-WX61RS11115	101.574	-1.38256	0.383537	-2.60731	0.386739	-3.57493	0.000350321	0.00122152			hypothetical protein
gene-WX61RS00230	740.195	-1.3796	0.384325	-2.60197	0.257829	-5.35085	8.75409e-08	7.54519e-07		nadE	NAD(+) synthase
gene-WX61RS05595	38.9168	-1.3793	0.384405	-2.60142	0.397026	-3.47409	0.000512598	0.00170381			DUF560 domain-containing protein
gene-WX61RS01365	384.64	-1.36804	0.387417	-2.5812	0.286462	-4.77565	1.79125e-06	1.11799e-05			hemolysin III family protein
gene-WX61RS10430	2486.77	-1.36776	0.387492	-2.5807	0.211379	-6.47064	9.75859e-11	1.60573e-09			universal stress protein
gene-WX61RS02085	8.79166	-1.36463	0.388334	-2.5751	0.82084	-1.66248	0.0964165	0.16506			IS1595 family transposase
gene-WX61RS08990	1468.93	-1.34986	0.392331	-2.54887	0.222873	-6.05662	1.39009e-09	1.77414e-08		radA	DNA repair protein RadA
gene-WX61RS10915	1693.69	-1.34407	0.393908	-2.53866	0.262067	-5.12872	2.91716e-07	2.20002e-06			hypothetical protein
gene-WX61RS08460	1996.27	-1.34272	0.394276	-2.53629	0.258938	-5.18549	2.15447e-07	1.67891e-06		purF	amidophosphoribosyltransferase
gene-WX61RS07545	2564.79	-1.33925	0.395227	-2.53019	0.193937	-6.90557	5.00016e-12	1.04793e-10		pepN	aminopeptidase N
gene-WX61RS01380	609.717	-1.33891	0.395319	-2.5296	0.245262	-5.4591	4.7855e-08	4.41108e-07			disulfide bond formation protein B
gene-WX61RS00315	4.49258	-1.33476	0.396458	-2.52234	1.21062	-1.10254	0.270227	0.377295			hypothetical protein
gene-WX61RS09870	24.4578	-1.33418	0.396616	-2.52133	0.460579	-2.89675	0.00377047	0.0100227		mafA	adhesin MafA
gene-WX61RS03140	801.783	-1.33053	0.397622	-2.51495	0.218672	-6.08461	1.16779e-09	1.51965e-08			tyrosine-type recombinase/integrase
gene-WX61RS03585	66.2266	-1.32541	0.399036	-2.50604	0.367799	-3.60363	0.000313809	0.00110779			winged helix-turn-helix transcriptional regulator
gene-WX61RS14490	14.6964	-1.3181	0.401062	-2.49338	0.714622	-1.84448	0.0651137	0.118465			hypothetical protein
gene-WX61RS04980	131.096	-1.31643	0.401528	-2.49049	0.280614	-4.69124	2.71549e-06	1.61873e-05			hypothetical protein
gene-WX61RS04300	882.26	-1.31122	0.402979	-2.48152	0.241179	-5.43672	5.42699e-08	4.88921e-07			UDP-3-O-acyl-N-acetylglucosamine deacetylase
gene-WX61RS02870	2098.68	-1.30945	0.403476	-2.47846	0.329857	-3.96974	7.19516e-05	0.000293557		nadA	quinolinate synthase NadA
gene-WX61RS11280	198.838	-1.30593	0.404461	-2.47243	0.291526	-4.47962	7.47764e-06	3.9076e-05		ung	uracil-DNA glycosylase
gene-WX61RS03040	102.753	-1.29842	0.406572	-2.45959	0.34521	-3.76124	0.000169072	0.000637542			hypothetical protein
gene-WX61RS07875	3662.67	-1.29154	0.408516	-2.44789	0.237461	-5.43895	5.35954e-08	4.85039e-07		ilvB	biosynthetic-type acetolactate synthase large subunit
gene-WX61RS01190	11.2796	-1.29079	0.408726	-2.44663	0.714654	-1.80618	0.07089	0.12664			hypothetical protein
gene-WX61RS08180	855.099	-1.28849	0.409379	-2.44272	0.221793	-5.80943	6.26866e-09	6.67428e-08		hisH	imidazole glycerol phosphate synthase subunit HisH
gene-WX61RS02880	230.693	-1.28783	0.409568	-2.4416	0.287421	-4.48063	7.44247e-06	3.89946e-05			transposase
gene-WX61RS11270	1397.63	-1.28708	0.409779	-2.44034	0.220411	-5.83945	5.23724e-09	5.66703e-08			paraslipin
gene-WX61RS02645	55.1367	-1.28329	0.410858	-2.43393	0.398833	-3.21761	0.00129263	0.00389746			TSUP family transporter
gene-WX61RS09920	4573.01	-1.2821	0.411196	-2.43193	0.270659	-4.73696	2.1695e-06	1.30893e-05			peptidoglycan DD-metalloendopeptidase family protein
gene-WX61RS07790	706.428	-1.27964	0.411899	-2.42778	0.243505	-5.25508	1.4796e-07	1.18785e-06		pgsA	CDP-diacylglycerol--glycerol-3-phosphate 3-phosphatidyltransferase
gene-WX61RS02940	1837.77	-1.27259	0.413915	-2.41596	0.231812	-5.48976	4.02479e-08	3.77988e-07		fnr	fumarate/nitrate reduction transcriptional regulator Fnr
gene-WX61RS09095	1082.88	-1.26985	0.414702	-2.41137	0.256158	-4.9573	7.14801e-07	4.87387e-06			PLP-dependent transferase
gene-WX61RS11265	536.788	-1.2688	0.415004	-2.40962	0.289481	-4.38303	1.17042e-05	5.75385e-05			AI-2E family transporter
gene-WX61RS00990	5.03273	-1.26239	0.416852	-2.39893	1.04375	-1.20948	0.226479	0.330102			hypothetical protein
gene-WX61RS07240	627.578	-1.25966	0.417643	-2.39439	0.277695	-4.53612	5.72989e-06	3.09166e-05			YihA family ribosome biogenesis GTP-binding protein
gene-WX61RS10700	2910.12	-1.25733	0.418317	-2.39053	0.237315	-5.29816	1.16975e-07	9.65573e-07			(Fe-S)-binding protein
gene-WX61RS02055	1974.71	-1.25671	0.418497	-2.38951	0.167139	-7.51897	5.52114e-14	1.6784e-12		gcvT	glycine cleavage system aminomethyltransferase GcvT
gene-WX61RS04700	2777.49	-1.25545	0.418863	-2.38741	0.251789	-4.98611	6.16068e-07	4.28878e-06		asd	aspartate-semialdehyde dehydrogenase
gene-WX61RS09260	7.03216	-1.25195	0.41988	-2.38163	1.01704	-1.23097	0.218333	0.320812			glycosyltransferase
gene-WX61RS07865	3286.82	-1.23427	0.425058	-2.35262	0.253569	-4.86759	1.12969e-06	7.44774e-06			SCO family protein
gene-WX61RS14440	9.16951	-1.22963	0.426426	-2.34507	0.838159	-1.46706	0.142359	0.225487			hypothetical protein
gene-WX61RS13120	197.171	-1.22886	0.426654	-2.34382	0.232605	-5.28305	1.27053e-07	1.04099e-06			IS1595 family transposase
gene-WX61RS00960	148.194	-1.22847	0.426771	-2.34318	0.248952	-4.93455	8.03353e-07	5.4404e-06			DUF1983 domain-containing protein
gene-WX61RS02365	252.641	-1.22347	0.428251	-2.33508	0.236255	-5.17861	2.23547e-07	1.72513e-06			MAPEG family protein
gene-WX61RS02305	3061.45	-1.21879	0.429643	-2.32752	0.168528	-7.23196	4.76066e-13	1.21519e-11			aminopeptidase P family protein
gene-WX61RS03290	4.57637	-1.21432	0.430975	-2.32032	1.02115	-1.18917	0.234371	0.339864		rusA	RusA family crossover junction endodeoxyribonuclease
gene-WX61RS07245	4924.38	-1.21405	0.431057	-2.31988	0.25289	-4.80069	1.58119e-06	1.0026e-05			cytochrome c4
gene-WX61RS00445	103.477	-1.20603	0.43346	-2.30702	0.298215	-4.04417	5.25092e-05	0.000221966			hypothetical protein
gene-WX61RS02965	427.926	-1.20497	0.433779	-2.30532	0.203411	-5.9238	3.14585e-09	3.55874e-08		anmK	anhydro-N-acetylmuramic acid kinase
gene-WX61RS01440	20.5662	-1.20306	0.434354	-2.30227	0.5154	-2.33422	0.0195842	0.042429			hypothetical protein
gene-WX61RS12650	27.3526	-1.19463	0.4369	-2.28885	0.533694	-2.23841	0.0251944	0.0528021			methionine/alanine import family NSS transporter small subunit
gene-WX61RS14630	4.35377	-1.19395	0.437103	-2.28779	1.16145	-1.02798	0.303957	0.415644			hypothetical protein
gene-WX61RS03235	8.32787	-1.19082	0.438054	-2.28282	0.710004	-1.6772	0.0935035	0.160626			helix-turn-helix transcriptional regulator
gene-WX61RS09660	1.51926	-1.1905	0.438152	-2.28231	2.0142	-0.591052	0.554486	0.66545		ninB	recombination protein NinB
gene-WX61RS01150	0.781566	-1.18941	0.438481	-2.2806	2.31597	-0.513569	0.607553	0.709465			hypothetical protein
gene-WX61RS03145	43.1765	-1.17551	0.442727	-2.25873	0.382557	-3.07277	0.00212081	0.00602357			pyocin activator PrtN family protein
gene-WX61RS09520	31.944	-1.17503	0.442874	-2.25798	0.492259	-2.38702	0.0169857	0.0374261			hypothetical protein
gene-WX61RS06340	48.5432	-1.17141	0.443987	-2.25232	0.343491	-3.4103	0.000648906	0.00209736		hupB	haemoglobin-haptoglobin-utilization protein HupB
gene-WX61RS02475	2242.1	-1.17066	0.444217	-2.25115	0.303659	-3.85519	0.00011564	0.000454122			phospholipase A
gene-WX61RS03580	146.704	-1.16983	0.444473	-2.24986	0.279879	-4.17978	2.91795e-05	0.000131143			NADH:flavin oxidoreductase/NADH oxidase family protein
gene-WX61RS08515	2010.55	-1.16971	0.444512	-2.24966	0.241674	-4.84002	1.29827e-06	8.48848e-06		trpB	tryptophan synthase subunit beta
gene-WX61RS08325	315.766	-1.1621	0.446861	-2.23783	0.256563	-4.5295	5.91233e-06	3.17289e-05		ampD	1,6-anhydro-N-acetylmuramyl-L-alanine amidase AmpD
gene-WX61RS03510	132.563	-1.16142	0.447073	-2.23677	0.332935	-3.48843	0.000485875	0.00162584			DNA cytosine methyltransferase
gene-WX61RS06635	2244.29	-1.15736	0.448333	-2.23048	0.20606	-5.61661	1.94738e-08	1.9582e-07			ketoacyl-ACP synthase III
gene-WX61RS05160	171.77	-1.15729	0.448355	-2.23038	0.25064	-4.61733	3.88708e-06	2.1924e-05			hypothetical protein
gene-WX61RS01335	1448.23	-1.15272	0.449777	-2.22332	0.207182	-5.56378	2.63992e-08	2.55149e-07		serC	phosphoserine transaminase
gene-WX61RS03945	2051.18	-1.15265	0.449797	-2.22322	0.267864	-4.30313	1.68399e-05	7.98292e-05		aroG	3-deoxy-7-phosphoheptulonate synthase AroG
gene-WX61RS09865	160.627	-1.14912	0.450899	-2.21779	0.281299	-4.08506	4.40649e-05	0.000187866		mafB	polymorphic toxin MafB class 3
gene-WX61RS07860	1695.15	-1.14794	0.451268	-2.21598	0.189323	-6.0634	1.3327e-09	1.72299e-08		hisG	ATP phosphoribosyltransferase
gene-WX61RS00335	415.972	-1.1469	0.451595	-2.21437	0.362441	-3.16438	0.00155416	0.00458419			Fic family protein
gene-WX61RS01925	407.265	-1.14464	0.452304	-2.2109	0.313725	-3.64853	0.000263742	0.000944443			hypothetical protein
gene-WX61RS06315	418.094	-1.13999	0.453762	-2.2038	0.212486	-5.36501	8.09427e-08	7.04263e-07			Fic family protein
gene-WX61RS03800	605.373	-1.13658	0.454837	-2.19859	0.210412	-5.40167	6.6022e-08	5.84221e-07		pgi	glucose-6-phosphate isomerase
gene-WX61RS02985	277.016	-1.13481	0.455394	-2.1959	0.353833	-3.2072	0.00134034	0.00401296			hypothetical protein
gene-WX61RS07970	1693.03	-1.13237	0.456167	-2.19218	0.284004	-3.98716	6.68691e-05	0.000276217		gshB	glutathione synthase
gene-WX61RS10930	252.112	-1.13175	0.456362	-2.19124	0.23785	-4.75825	1.9528e-06	1.20001e-05		folB	dihydroneopterin aldolase
gene-WX61RS05250	1224.15	-1.12189	0.45949	-2.17633	0.315562	-3.55523	0.000377648	0.00130992			RNA-binding transcriptional accessory protein
gene-WX61RS07690	21165.6	-1.12043	0.459956	-2.17412	0.215961	-5.18811	2.12435e-07	1.66519e-06		bdhA	2,3-butanediol dehydrogenase
gene-WX61RS02875	1173.49	-1.11767	0.460838	-2.16996	0.318358	-3.51073	0.000446884	0.00151575		nadB	L-aspartate oxidase
gene-WX61RS08705	321.949	-1.11761	0.460857	-2.16987	0.305718	-3.65569	0.000256495	0.000928512			hypothetical protein
gene-WX61RS09600	517.373	-1.11237	0.462534	-2.16201	0.167061	-6.65848	2.76677e-11	4.83214e-10			LexA family transcriptional regulator
gene-WX61RS07895	1109.13	-1.11106	0.462953	-2.16005	0.257756	-4.31053	1.62864e-05	7.77608e-05		otc (argI/argF)	ornithine carbamoyltransferase
gene-WX61RS14300	517.443	-1.11096	0.462986	-2.15989	0.271768	-4.08789	4.35307e-05	0.000185986			hypothetical protein
gene-WX61RS10105	4.96173	-1.10842	0.463803	-2.15609	0.980377	-1.1306	0.258223	0.364109			DDE-type integrase/transposase/recombinase
gene-WX61RS11935	664.463	-1.1079	0.463969	-2.15532	0.240027	-4.61573	3.91724e-06	2.19835e-05			beta-ketoacyl synthase chain length factor
gene-WX61RS03690	13.3054	-1.10272	0.465638	-2.14759	0.625032	-1.76426	0.0776878	0.137124			IS110-like element ISNgo3 family transposase
gene-WX61RS05065	582.774	-1.09808	0.467138	-2.14069	0.267043	-4.112	3.92254e-05	0.000170148		arsC	arsenate reductase (glutaredoxin)
gene-WX61RS09715	195.527	-1.08998	0.469766	-2.12872	0.259145	-4.20608	2.59838e-05	0.000118928			DUF4043 family protein
gene-WX61RS07560	31.0163	-1.08952	0.469919	-2.12803	0.450917	-2.41622	0.0156824	0.0347703			hypothetical protein
gene-WX61RS03080	194.835	-1.08705	0.470724	-2.12439	0.249601	-4.35513	1.32986e-05	6.4737e-05		mtgA	monofunctional biosynthetic peptidoglycan transglycosylase
gene-WX61RS06045	200.639	-1.08126	0.472616	-2.11588	0.330755	-3.26906	0.00107906	0.00328002			mechanosensitive ion channel family protein
gene-WX61RS10715	109.555	-1.07627	0.474253	-2.10858	0.254193	-4.23407	2.29498e-05	0.000105527			C40 family peptidase
gene-WX61RS11890	2.49145	-1.07618	0.474285	-2.10844	1.28111	-0.840033	0.40089	0.518967			helix-turn-helix domain-containing protein
gene-WX61RS04470	689.424	-1.07521	0.474603	-2.10702	0.246167	-4.36779	1.2551e-05	6.13983e-05			NUDIX domain-containing protein
gene-WX61RS14055	1113.55	-1.07347	0.475174	-2.10449	0.190526	-5.63426	1.75808e-08	1.78588e-07		hisA	1-(5-phosphoribosyl)-5-[(5-phosphoribosylamino)methylideneamino]imidazole-4-carboxamide isomerase
gene-WX61RS03135	1016.28	-1.06706	0.47729	-2.09516	0.22089	-4.83075	1.36019e-06	8.79811e-06		dusA	tRNA dihydrouridine(20/20a) synthase DusA
gene-WX61RS06765	630.055	-1.06489	0.478008	-2.09202	0.250174	-4.25661	2.07553e-05	9.65511e-05			DNA-binding transcriptional regulator
gene-WX61RS02265	312.809	-1.06062	0.479426	-2.08583	0.245015	-4.32879	1.4993e-05	7.2454e-05			zinc-finger domain-containing protein
gene-WX61RS13060	10.809	-1.05434	0.481519	-2.07676	0.80484	-1.30999	0.190198	0.284511			helix-turn-helix domain-containing protein
gene-WX61RS00955	31.4183	-1.05294	0.481983	-2.07476	0.413587	-2.54588	0.0109002	0.025294			hypothetical protein
gene-WX61RS14420	21.0594	-1.05018	0.482909	-2.07078	0.528429	-1.98736	0.0468827	0.0895811			hypothetical protein
gene-WX61RS02160	263.972	-1.04806	0.483619	-2.06774	0.594515	-1.76288	0.0779212	0.137415			hypothetical protein
gene-WX61RS14665	2.08553	-1.04758	0.48378	-2.06706	2.23708	-0.468278	0.639586	0.73693			hypothetical protein
gene-WX61RS10780	392.873	-1.04744	0.483825	-2.06686	0.262866	-3.9847	6.75663e-05	0.000278518			DUF2628 domain-containing protein
gene-WX61RS09010	1250.49	-1.04631	0.484206	-2.06524	0.236744	-4.41958	9.88909e-06	4.9846e-05			Dyp-type peroxidase
gene-WX61RS01910	1.59717	-1.04533	0.484535	-2.06383	2.3109	-0.452346	0.651019	0.745663			immunity 41 family protein
gene-WX61RS08115	30.0936	-1.04513	0.4846	-2.06356	0.431608	-2.42149	0.015457	0.0343087			IS1595 family transposase
gene-WX61RS10695	2290.01	-1.04367	0.48509	-2.06147	0.216054	-4.83063	1.36103e-06	8.79811e-06		lutC	lactate utilization protein C
gene-WX61RS01915	1.14779	-1.04051	0.486156	-2.05695	2.51173	-0.414259	0.678684	0.767762			immunity 41 family protein
gene-WX61RS02045	459.595	-1.04047	0.48617	-2.05689	0.19215	-5.41487	6.13347e-08	5.50079e-07			hypothetical protein
gene-WX61RS00325	2665.73	-1.03894	0.486686	-2.05471	0.62937	-1.65076	0.0987885	0.167394			IscS subfamily cysteine desulfurase
gene-WX61RS09585	1010.11	-1.03761	0.487134	-2.05282	0.211826	-4.89841	9.66177e-07	6.45523e-06			hypothetical protein
gene-WX61RS04590	7206.35	-1.03748	0.487177	-2.05264	0.205448	-5.04985	4.4216e-07	3.20124e-06			Na+/H+ antiporter family protein
gene-WX61RS08250	333.989	-1.03667	0.487451	-2.05149	0.253363	-4.09164	4.28328e-05	0.000183793			hypothetical protein
gene-WX61RS05155	386.645	-1.03236	0.488909	-2.04537	0.239975	-4.30195	1.69299e-05	8.0065e-05			YggS family pyridoxal phosphate-dependent enzyme
gene-WX61RS11185	129.058	-1.02701	0.490728	-2.03779	0.256269	-4.00753	6.13581e-05	0.000255039			NAD(P)H-hydrate dehydratase
gene-WX61RS07330	903.944	-1.02576	0.491152	-2.03603	0.225341	-4.55203	5.3132e-06	2.88245e-05		argC	N-acetyl-gamma-glutamyl-phosphate reductase
gene-WX61RS08755	131.644	-1.0231	0.492057	-2.03229	0.28127	-3.63744	0.000275362	0.000979011		mnmC	FAD-dependent 5-carboxymethylaminomethyl-2-thiouridine(34) oxidoreductase MnmC
gene-WX61RS04820	1087.07	-1.01926	0.49337	-2.02688	0.195671	-5.20904	1.89815e-07	1.49969e-06		mafA	adhesin MafA
gene-WX61RS03830	451.382	-1.01691	0.494173	-2.02358	0.268825	-3.78279	0.000155078	0.000592631			tRNA-Arg
gene-WX61RS10885	2184.24	-1.01318	0.495452	-2.01836	0.192005	-5.27684	1.31432e-07	1.06809e-06		glyA	serine hydroxymethyltransferase
gene-WX61RS00740	249.158	-1.01175	0.495946	-2.01635	0.244286	-4.14164	3.44824e-05	0.000151555			polyisoprenoid-binding protein
gene-WX61RS07585	18.4813	-1.00278	0.499036	-2.00386	0.527118	-1.90239	0.0571203	0.105498			hypothetical protein
gene-WX61RS11220	7842.37	-0.998825	0.500407	-1.99837	0.341477	-2.92501	0.0034444	0.00935581		guaB	IMP dehydrogenase
gene-WX61RS00005	129.303	0.997775	1.99692	1.99692	0.358463	2.78348	0.00537787	0.0136399			type I restriction endonuclease subunit R
gene-WX61RS00475	116.41	0.997899	1.99709	1.99709	0.294994	3.38278	0.000717562	0.00228953			sodium-dependent transporter
gene-WX61RS08435	399.093	0.999101	1.99875	1.99875	0.399837	2.49877	0.0124625	0.0283899		rnc	ribonuclease III
gene-WX61RS06700	446.347	1.00267	2.0037	2.0037	0.304924	3.28825	0.00100812	0.00310227		rnpA	ribonuclease P protein component
gene-WX61RS02105	960.186	1.00441	2.00613	2.00613	0.255482	3.93143	8.44418e-05	0.000340331		nqrE	NADH:ubiquinone reductase (Na(+)-transporting) subunit D
gene-WX61RS04705	311.989	1.00822	2.01143	2.01143	0.222092	4.53965	5.63481e-06	3.04862e-05			alpha/beta hydrolase
gene-WX61RS03960	1.23912	1.01129	2.01571	2.01571	1.90947	0.529617	0.596378	0.700937			membrane protein
gene-WX61RS00420	7485.85	1.01136	2.01581	2.01581	0.202122	5.00373	5.62319e-07	3.97013e-06		eno	phosphopyruvate hydratase
gene-WX61RS14005	22.8072	1.01531	2.02134	2.02134	0.501784	2.02341	0.0430309	0.083018			hypothetical protein
gene-WX61RS10510	102.387	1.01725	2.02406	2.02406	0.332293	3.06131	0.00220374	0.0062236			nucleoside deaminase
gene-WX61RS05560	17941.5	1.01838	2.02564	2.02564	0.229129	4.44457	8.80658e-06	4.53431e-05		rplJ	50S ribosomal protein L10
gene-WX61RS07870	72.9508	1.01957	2.02732	2.02732	0.345712	2.94919	0.0031861	0.00871362			tRNA-Leu
gene-WX61RS04265	1085.51	1.02072	2.02893	2.02893	0.277585	3.67715	0.00023585	0.000864784		speE	spermidine synthase
gene-WX61RS05445	2453.67	1.0225	2.03144	2.03144	0.335408	3.04853	0.0022996	0.00646682		fmt	methionyl-tRNA formyltransferase
gene-WX61RS00525	726.472	1.02394	2.03346	2.03346	0.220385	4.64614	3.38197e-06	1.92937e-05		pilW	type IV pilus biogenesis/stability protein PilW
gene-WX61RS01520	82.0677	1.02844	2.03982	2.03982	0.378939	2.71401	0.00664749	0.0164208			hypothetical protein
gene-WX61RS08750	18.7876	1.02956	2.0414	2.0414	0.563066	1.82848	0.067477	0.121912			tRNA-Glu
gene-WX61RS05920	86.4029	1.03168	2.0444	2.0444	0.344067	2.99849	0.00271325	0.00756594		rnhB	ribonuclease HII
gene-WX61RS09060	329.785	1.0317	2.04444	2.04444	0.233019	4.42754	9.5313e-06	4.81645e-05		pth	aminoacyl-tRNA hydrolase
gene-WX61RS02530	587.356	1.04146	2.05831	2.05831	0.254749	4.08817	4.34782e-05	0.000185986		amiA	N-acetylmuramoyl-L-alanine amidase
gene-WX61RS11580	10.7416	1.04287	2.06032	2.06032	0.688801	1.51403	0.130018	0.209608			baseplate J/gp47 family protein
gene-WX61RS00075	609.799	1.04434	2.06243	2.06243	0.252099	4.14259	3.43408e-05	0.000151267		hflX	GTPase HflX
gene-WX61RS05835	166.766	1.04788	2.06749	2.06749	0.285138	3.67498	0.000237866	0.000870572			Abi family protein
gene-WX61RS07955	246.919	1.05099	2.07195	2.07195	0.265142	3.96387	7.37448e-05	0.000299645			lysine exporter LysO family protein
gene-WX61RS09495	289.76	1.05099	2.07195	2.07195	0.240891	4.36294	1.28328e-05	6.26228e-05		yaaA	peroxide stress protein YaaA
gene-WX61RS08290	470.022	1.05176	2.07306	2.07306	0.172273	6.10523	1.02653e-09	1.36254e-08			RidA family protein
gene-WX61RS10920	226.452	1.05325	2.0752	2.0752	0.327368	3.21732	0.00129393	0.00389746		rlmJ	23S rRNA (adenine(2030)-N(6))-methyltransferase RlmJ
gene-WX61RS14530	36.5322	1.05862	2.08294	2.08294	0.43569	2.42975	0.0151092	0.0336493			hypothetical protein
gene-WX61RS07445	333.535	1.06149	2.08708	2.08708	0.280059	3.79022	0.000150514	0.000578256		nth	endonuclease III
gene-WX61RS08005	444.486	1.06233	2.0883	2.0883	0.261318	4.06528	4.79749e-05	0.000203663		dcm	DNA (cytosine-5-)-methyltransferase
gene-WX61RS11465	271.538	1.06264	2.08874	2.08874	0.284528	3.73473	0.000187919	0.000703283			tetratricopeptide repeat protein
gene-WX61RS00805	125.15	1.06266	2.08878	2.08878	0.245169	4.3344	1.46161e-05	7.0977e-05			peptidyl-prolyl cis-trans isomerase
gene-WX61RS00970	19.8351	1.0652	2.09246	2.09246	0.521128	2.04403	0.0409508	0.0795445			C40 family peptidase
gene-WX61RS10220	542.68	1.06609	2.09376	2.09376	0.394435	2.70283	0.0068751	0.0168161		dnaG	DNA primase
gene-WX61RS08055	3039.02	1.0685	2.09725	2.09725	0.188671	5.66329	1.48501e-08	1.52405e-07		secD	protein translocase subunit SecD
gene-WX61RS00220	273.049	1.06931	2.09842	2.09842	0.272913	3.91812	8.92426e-05	0.000358953			OFA family MFS transporter
gene-WX61RS06385	1058.53	1.07165	2.10183	2.10183	0.243515	4.40075	1.07879e-05	5.34296e-05		mlaD	outer membrane lipid asymmetry maintenance protein MlaD
gene-WX61RS04550	5292.99	1.07538	2.10727	2.10727	0.243688	4.41291	1.01989e-05	5.09115e-05		rplM	50S ribosomal protein L13
gene-WX61RS14430	2.55614	1.07622	2.10851	2.10851	1.49007	0.722263	0.470133	0.588331			hypothetical protein
gene-WX61RS08765	1167.01	1.07642	2.1088	2.1088	0.202934	5.30432	1.13096e-07	9.46108e-07		ubiE	bifunctional demethylmenaquinone methyltransferase/2-methoxy-6-polyprenyl-1,4-benzoquinol methylase UbiE
gene-WX61RS15065	22.5316	1.07811	2.11127	2.11127	0.513429	2.09983	0.035744	0.0709135			hypothetical protein
gene-WX61RS00705	9048.77	1.08004	2.1141	2.1141	0.231379	4.66785	3.04374e-06	1.79292e-05		lpdA	dihydrolipoyl dehydrogenase
gene-WX61RS02165	11716.5	1.08027	2.11443	2.11443	0.183875	5.87503	4.22766e-09	4.70239e-08		dnaK	molecular chaperone DnaK
gene-WX61RS05685	9385.25	1.08267	2.11795	2.11795	0.289531	3.73938	0.000184473	0.000692992		rplN	50S ribosomal protein L14
gene-WX61RS09250	1873.67	1.08419	2.12018	2.12018	0.224477	4.82984	1.36642e-06	8.80431e-06			hypothetical protein
gene-WX61RS04545	7033.64	1.08652	2.12361	2.12361	0.25187	4.3138	1.60469e-05	7.69866e-05		rpsI	30S ribosomal protein S9
gene-WX61RS08650	119.191	1.0869	2.12417	2.12417	0.254594	4.26915	1.96223e-05	9.1494e-05			DNA cytosine methyltransferase
gene-WX61RS06695	155.144	1.08969	2.12828	2.12828	0.309946	3.51574	0.000438532	0.00148996		yiiD	membrane protein insertion efficiency factor YidD
gene-WX61RS04990	274.426	1.08978	2.12841	2.12841	0.259686	4.19651	2.71063e-05	0.000123498		tsaC	L-threonylcarbamoyladenylate synthase
gene-WX61RS14820	420.384	1.09031	2.12919	2.12919	0.241667	4.5116	6.43398e-06	3.41601e-05			pilin
gene-WX61RS05845	628.588	1.09046	2.12942	2.12942	0.272383	4.00341	6.24349e-05	0.000258975		lpxD	UDP-3-O-(3-hydroxymyristoyl)glucosamine N-acyltransferase
gene-WX61RS08285	349.084	1.09468	2.13565	2.13565	0.271535	4.03144	5.54371e-05	0.000232859		apaH	symmetrical bis(5'-nucleosyl)-tetraphosphatase
gene-WX61RS01730	111.64	1.096	2.13762	2.13762	0.311506	3.5184	0.000434157	0.00148015			sodium-dependent transporter
gene-WX61RS06720	757.335	1.0972	2.13939	2.13939	0.214845	5.10693	3.27436e-07	2.42351e-06		ppk1	polyphosphate kinase 1
gene-WX61RS08815	55.7468	1.09746	2.13978	2.13978	0.396957	2.76469	0.00569772	0.0143415			glutaredoxin family protein
gene-WX61RS07505	1055.15	1.1009	2.14488	2.14488	0.259118	4.24864	2.15072e-05	9.95831e-05			DEAD/DEAH box helicase
gene-WX61RS01775	5152.59	1.10473	2.15059	2.15059	0.247446	4.46453	8.02438e-06	4.17142e-05		mtrE	multidrug efflux transporter outer membrane subunit MtrE
gene-WX61RS08665	2915.4	1.1146	2.16535	2.16535	0.200783	5.55126	2.83624e-08	2.728e-07		pheT	phenylalanine--tRNA ligase subunit beta
gene-WX61RS11075	531.093	1.11461	2.16536	2.16536	0.208965	5.33395	9.60976e-08	8.14172e-07			DUF2314 domain-containing protein
gene-WX61RS06515	3656.52	1.11608	2.16757	2.16757	0.238451	4.68055	2.8611e-06	1.69537e-05		atpB	F0F1 ATP synthase subunit A
gene-WX61RS00815	253.919	1.11653	2.16824	2.16824	0.223847	4.9879	6.10391e-07	4.26417e-06		fur	transcriptional repressor
gene-WX61RS09035	1795.27	1.1188	2.17166	2.17166	0.234207	4.77697	1.77956e-06	1.11418e-05		algC	phosphomannomutase/phosphoglucomutase
gene-WX61RS00300	167.58	1.126	2.18253	2.18253	0.255571	4.40582	1.05383e-05	5.23236e-05			type III restriction endonuclease subunit M
gene-WX61RS07170	216.106	1.12779	2.18523	2.18523	0.246065	4.58328	4.57741e-06	2.51064e-05			glycosyltransferase
gene-WX61RS03175	1.39103	1.1304	2.1892	2.1892	1.62196	0.696936	0.485843	0.605327			hypothetical protein
gene-WX61RS00810	475.224	1.13078	2.18978	2.18978	0.202999	5.57039	2.54167e-08	2.46851e-07			GTP-binding protein
gene-WX61RS07045	1064.18	1.13133	2.1906	2.1906	0.250594	4.51459	6.34398e-06	3.37723e-05		tyrS	tyrosine--tRNA ligase
gene-WX61RS10850	437.806	1.13697	2.19919	2.19919	0.28136	4.04098	5.32285e-05	0.00022453			DNA cytosine methyltransferase
gene-WX61RS04535	162.666	1.13699	2.19921	2.19921	0.264033	4.30623	1.66063e-05	7.90984e-05			LysR family transcriptional regulator
gene-WX61RS02095	1521.47	1.14709	2.21466	2.21466	0.268054	4.27931	1.87474e-05	8.78259e-05		nqrB	NADH:ubiquinone reductase (Na(+)-transporting) subunit B
gene-WX61RS07615	4357.57	1.15478	2.22651	2.22651	0.259829	4.4444	8.81355e-06	4.53431e-05		rplS	50S ribosomal protein L19
gene-WX61RS00865	66.6476	1.15692	2.2298	2.2298	0.323562	3.57556	0.000349473	0.0012207			DUF459 domain-containing protein
gene-WX61RS07925	308.942	1.1636	2.24016	2.24016	0.305351	3.81069	0.000138578	0.000534707		holC	DNA polymerase III subunit chi
gene-WX61RS05705	7392.7	1.16484	2.24209	2.24209	0.291209	4.00002	6.33374e-05	0.000262172		rpsH	30S ribosomal protein S8
gene-WX61RS08620	4297.43	1.16765	2.24646	2.24646	0.175178	6.66553	2.63721e-11	4.64662e-10		thrS	threonine--tRNA ligase
gene-WX61RS03730	336.186	1.1701	2.25028	2.25028	0.228112	5.12952	2.90484e-07	2.19906e-06		yihZ	D-tyrosyl-tRNA(Tyr) deacylase
gene-WX61RS05730	6938.02	1.17285	2.25457	2.25457	0.283845	4.13202	3.59592e-05	0.000157351		rplO	50S ribosomal protein L15
gene-WX61RS08810	143.569	1.1757	2.25902	2.25902	0.286362	4.10563	4.03215e-05	0.000174522		bfd	bacterioferritin-associated ferredoxin
gene-WX61RS08160	592.752	1.18078	2.26699	2.26699	0.252944	4.66814	3.03943e-06	1.79292e-05		prfC	peptide chain release factor 3
gene-WX61RS06660	797.498	1.18372	2.27161	2.27161	0.249727	4.74004	2.13674e-06	1.29703e-05			phosphoribosyltransferase
gene-WX61RS05710	13380.7	1.18443	2.27273	2.27273	0.29802	3.97433	7.05789e-05	0.000289141		rplF	50S ribosomal protein L6
gene-WX61RS06155	423.385	1.188	2.27836	2.27836	0.26807	4.43166	9.35104e-06	4.73833e-05			tryptophan permease
gene-WX61RS09500	160.198	1.18889	2.27978	2.27978	0.343207	3.46407	0.000532076	0.00175391			tRNA-Ser
gene-WX61RS00400	86.0068	1.19046	2.28226	2.28226	0.316433	3.76212	0.00016848	0.000636517			DUF2004 domain-containing protein
gene-WX61RS06615	4495.97	1.19076	2.28273	2.28273	0.224565	5.30251	1.1422e-07	9.47552e-07		guaA	glutamine-hydrolyzing GMP synthase
gene-WX61RS06665	592.547	1.19202	2.28473	2.28473	0.248264	4.80144	1.57526e-06	1.00203e-05		rpmF	50S ribosomal protein L32
gene-WX61RS04285	408.282	1.19217	2.28496	2.28496	0.196759	6.05903	1.36949e-09	1.75913e-08			pilin
gene-WX61RS10830	82.5551	1.19913	2.29601	2.29601	0.351946	3.40715	0.000656447	0.00211767			sulfate ABC transporter substrate-binding protein
gene-WX61RS05565	17798.3	1.20121	2.29932	2.29932	0.260386	4.61318	3.96556e-06	2.21782e-05		rplL	50S ribosomal protein L7/L12
gene-WX61RS08870	995.759	1.2098	2.31306	2.31306	0.19366	6.24705	4.18279e-10	5.78329e-09		lepB	signal peptidase I
gene-WX61RS14825	4963.27	1.21168	2.31607	2.31607	0.173014	7.00338	2.49862e-12	5.7846e-11			pilin
gene-WX61RS10320	397.831	1.21473	2.32098	2.32098	0.238532	5.09253	3.53326e-07	2.59584e-06		hpnC	squalene synthase HpnC
gene-WX61RS02100	1309.8	1.2176	2.32559	2.32559	0.259694	4.68858	2.75104e-06	1.63502e-05		nqrC	Na(+)-translocating NADH-quinone reductase subunit C
gene-WX61RS04190	983.926	1.22451	2.33676	2.33676	0.236313	5.18171	2.19857e-07	1.70325e-06		nuoM	NADH-quinone oxidoreductase subunit M
gene-WX61RS09025	606.053	1.2276	2.34177	2.34177	0.264184	4.64676	3.37193e-06	1.92917e-05			amino acid ABC transporter permease
gene-WX61RS02425	245.785	1.23451	2.35301	2.35301	0.26893	4.59044	4.42303e-06	2.43266e-05			DUF452 family protein
gene-WX61RS09135	169.164	1.23577	2.35507	2.35507	0.29913	4.13121	3.60852e-05	0.000157556		murB	UDP-N-acetylmuramate dehydrogenase
gene-WX61RS11145	270.404	1.23609	2.35559	2.35559	0.274654	4.50052	6.77871e-06	3.57048e-05			CapA family protein
gene-WX61RS04500	170.379	1.24114	2.36385	2.36385	0.247556	5.01359	5.34251e-07	3.79891e-06		ligB	DNA ligase
gene-WX61RS07425	154.537	1.24208	2.3654	2.3654	0.370144	3.35568	0.000791695	0.00249409		nagZ	beta-N-acetylhexosaminidase
gene-WX61RS07990	551.669	1.24415	2.36879	2.36879	0.249969	4.97723	6.4501e-07	4.47461e-06			AMP-binding protein
gene-WX61RS07015	824.684	1.24892	2.37663	2.37663	0.327869	3.80919	0.00013942	0.000536917			nucleotidyltransferase family protein
gene-WX61RS08730	372.133	1.25358	2.38433	2.38433	0.322741	3.88418	0.000102674	0.000408031		ylqF	ribosome biogenesis GTPase YlqF
gene-WX61RS05895	110.475	1.25439	2.38567	2.38567	0.373588	3.35769	0.000785981	0.00248395			FUSC family protein
gene-WX61RS05105	429.668	1.2559	2.38817	2.38817	0.234096	5.3649	8.09934e-08	7.04263e-07			TerC family protein
gene-WX61RS02215	565.034	1.25692	2.38986	2.38986	0.243129	5.16979	2.34361e-07	1.79466e-06			MacB family efflux pump subunit
gene-WX61RS01320	480.438	1.26051	2.3958	2.3958	0.195348	6.45262	1.09931e-10	1.77945e-09			nitroreductase family protein
gene-WX61RS00485	23422.2	1.26638	2.40558	2.40558	0.266016	4.76054	1.93074e-06	1.19013e-05		rpsA	30S ribosomal protein S1
gene-WX61RS04640	22.2981	1.27367	2.41776	2.41776	0.628699	2.02589	0.0427762	0.0826869		thiS	sulfur carrier protein ThiS
gene-WX61RS07025	1902.72	1.27582	2.42137	2.42137	0.254091	5.02112	5.1371e-07	3.67912e-06			formate--tetrahydrofolate ligase
gene-WX61RS08010	298.952	1.27626	2.4221	2.4221	0.276707	4.61231	3.9822e-06	2.22089e-05			Eco29kI family restriction endonuclease
gene-WX61RS01375	1753.89	1.27869	2.42619	2.42619	0.242129	5.28104	1.28455e-07	1.04818e-06			YebC/PmpR family DNA-binding transcriptional regulator
gene-WX61RS01290	2866.67	1.27903	2.42677	2.42677	0.744909	1.71704	0.0859727	0.149364		nirK	nitrite reductase, copper-containing
gene-WX61RS06920	2206.75	1.28009	2.42855	2.42855	0.218773	5.85124	4.87927e-09	5.33771e-08		accC	acetyl-CoA carboxylase biotin carboxylase subunit
gene-WX61RS07820	1336.29	1.28028	2.42886	2.42886	0.228012	5.61497	1.96598e-08	1.96697e-07		sohB	protease SohB
gene-WX61RS04100	206.969	1.28494	2.43672	2.43672	0.308212	4.16901	3.05929e-05	0.000136571			alpha/beta fold hydrolase
gene-WX61RS00600	4433.52	1.28701	2.44022	2.44022	0.256945	5.0089	5.47423e-07	3.87871e-06		rpsF	30S ribosomal protein S6
gene-WX61RS00530	750.251	1.29776	2.45847	2.45847	0.279251	4.64729	3.36321e-06	1.92917e-05		ispG	flavodoxin-dependent (E)-4-hydroxy-3-methylbut-2-enyl-diphosphate synthase
gene-WX61RS06970	2593.93	1.30085	2.46374	2.46374	0.58876	2.20947	0.0271418	0.0560015		carA	glutamine-hydrolyzing carbamoyl-phosphate synthase small subunit
gene-WX61RS00880	825.216	1.30801	2.476	2.476	0.25619	5.10562	3.29704e-07	2.43126e-06			fatty acid--CoA ligase
gene-WX61RS05750	5704.42	1.31424	2.48672	2.48672	0.234213	5.61131	2.00795e-08	1.98557e-07		rpsM	30S ribosomal protein S13
gene-WX61RS01815	308.633	1.31552	2.48892	2.48892	0.295642	4.4497	8.59911e-06	4.44697e-05			PepSY domain-containing protein
gene-WX61RS02465	5390.95	1.32278	2.50147	2.50147	0.227244	5.82095	5.85152e-09	6.26364e-08		aspS	aspartate--tRNA ligase
gene-WX61RS06805	126.767	1.32309	2.50201	2.50201	0.322779	4.09905	4.14842e-05	0.000178777			sulfurtransferase
gene-WX61RS03890	69.4098	1.32361	2.50292	2.50292	0.419469	3.15545	0.00160253	0.00470596			7-cyano-7-deazaguanine/7-aminomethyl-7-deazaguanine transporter
gene-WX61RS08965	920.196	1.32397	2.50353	2.50353	0.220246	6.01131	1.84029e-09	2.24786e-08			uroporphyrinogen decarboxylase
gene-WX61RS05715	6885.2	1.32511	2.50552	2.50552	0.290569	4.56039	5.10593e-06	2.78278e-05		rplR	50S ribosomal protein L18
gene-WX61RS10045	722.165	1.32949	2.51315	2.51315	0.181543	7.3233	2.41946e-13	6.50967e-12			DMT family transporter
gene-WX61RS05690	6204.71	1.33117	2.51607	2.51607	0.283153	4.70124	2.58584e-06	1.54607e-05		rplX	50S ribosomal protein L24
gene-WX61RS06405	729.468	1.33443	2.52177	2.52177	0.193059	6.91204	4.7772e-12	1.01185e-10			hypothetical protein
gene-WX61RS08465	357.408	1.33842	2.52874	2.52874	0.261622	5.11584	3.12353e-07	2.3205e-06			CvpA family protein
gene-WX61RS09280	229.59	1.33893	2.52964	2.52964	0.259875	5.15222	2.57418e-07	1.96368e-06			hypothetical protein
gene-WX61RS04165	286.38	1.35297	2.55438	2.55438	0.313806	4.31149	1.62158e-05	7.76095e-05		rsgA	ribosome small subunit-dependent GTPase A
gene-WX61RS06415	221.118	1.35424	2.55662	2.55662	0.231268	5.85571	4.74974e-09	5.22471e-08			TlpA family protein disulfide reductase
gene-WX61RS07150	30.8846	1.35747	2.56236	2.56236	0.409703	3.31331	0.000922	0.00285087			valine--pyruvate transaminase
gene-WX61RS09290	2106.6	1.362	2.57042	2.57042	0.212012	6.42418	1.32585e-10	2.09506e-09		der	ribosome biogenesis GTPase Der
gene-WX61RS01620	586.038	1.36248	2.57126	2.57126	0.26154	5.20943	1.89419e-07	1.49969e-06		parE	DNA topoisomerase IV subunit B
gene-WX61RS06810	62.0216	1.37061	2.5858	2.5858	0.310285	4.41727	9.99571e-06	5.02562e-05		fhuE	TonB-dependent siderophore receptor
gene-WX61RS09185	485.46	1.37236	2.58893	2.58893	0.251171	5.46384	4.65956e-08	4.33514e-07			type I restriction-modification system subunit M
gene-WX61RS10340	8346.48	1.37512	2.5939	2.5939	0.19971	6.88559	5.75488e-12	1.18123e-10		ackA	acetate kinase
gene-WX61RS08635	3868.56	1.37544	2.59448	2.59448	0.233033	5.90236	3.58346e-09	4.03089e-08		rplT	50S ribosomal protein L20
gene-WX61RS03090	186.321	1.37606	2.59558	2.59558	0.381089	3.61086	0.000305186	0.00108118			tRNA-Phe
gene-WX61RS01550	503.365	1.37716	2.59757	2.59757	0.252266	5.45917	4.78374e-08	4.41108e-07			membrane integrity-associated transporter subunit PqiC
gene-WX61RS05140	289.824	1.38697	2.61528	2.61528	0.359131	3.862	0.000112462	0.000442512		yccS	TIGR01666 family membrane protein
gene-WX61RS05720	13377	1.38947	2.61982	2.61982	0.292712	4.74688	2.06577e-06	1.26552e-05		rpsE	30S ribosomal protein S5
gene-WX61RS09610	1.58106	1.39564	2.63106	2.63106	2.03395	0.686175	0.492603	0.611835			hypothetical protein
gene-WX61RS15000	0.710225	1.39569	2.63115	2.63115	2.71444	0.514172	0.607132	0.709389			hypothetical protein
gene-WX61RS05695	10420.7	1.40721	2.65224	2.65224	0.302796	4.64739	3.36159e-06	1.92917e-05		rplE	50S ribosomal protein L5
gene-WX61RS14830	17.2849	1.40847	2.65456	2.65456	0.521419	2.70123	0.00690832	0.0168767			pilin
gene-WX61RS05735	11802.4	1.41157	2.66027	2.66027	0.266457	5.29756	1.17362e-07	9.65573e-07		secY	preprotein translocase subunit SecY
gene-WX61RS05620	10260.7	1.4118	2.6607	2.6607	0.265528	5.31696	1.05513e-07	8.86395e-07		tuf	elongation factor Tu
gene-WX61RS08200	4045.54	1.4174	2.67104	2.67104	0.25334	5.59486	2.20796e-08	2.15493e-07		fbpA	heme ABC transporter substrate-binding protein FbpA
gene-WX61RS00195	801.414	1.42246	2.68043	2.68043	0.281869	5.04654	4.49875e-07	3.2453e-06			VirK/YbjX family protein
gene-WX61RS08630	5778.53	1.43228	2.69873	2.69873	0.260293	5.50258	3.74278e-08	3.5317e-07		rpmI	50S ribosomal protein L35
gene-WX61RS11080	464.252	1.43264	2.6994	2.6994	0.260143	5.50712	3.64746e-08	3.46035e-07		fdx	ISC system 2Fe-2S type ferredoxin
gene-WX61RS02695	885.486	1.43908	2.71148	2.71148	0.205772	6.99356	2.68001e-12	6.13322e-11		murG	undecaprenyldiphospho-muramoylpentapeptide beta-N-acetylglucosaminyltransferase
gene-WX61RS07530	180.103	1.44131	2.71567	2.71567	0.278498	5.17528	2.27568e-07	1.74938e-06			lipid A biosynthesis lauroyl acyltransferase
gene-WX61RS10580	7960.95	1.45112	2.73421	2.73421	0.22361	6.48951	8.61157e-11	1.4288e-09		metE	5-methyltetrahydropteroyltriglutamate--homocysteine S-methyltransferase
gene-WX61RS05725	2385.92	1.45509	2.74173	2.74173	0.280627	5.18512	2.15872e-07	1.67891e-06		rpmD	50S ribosomal protein L30
gene-WX61RS14310	9.77652	1.45902	2.74921	2.74921	0.66999	2.17767	0.0294304	0.0599754			hypothetical protein
gene-WX61RS01555	180.09	1.46246	2.75578	2.75578	0.274612	5.32554	1.00653e-07	8.49152e-07			DNA-3-methyladenine glycosylase
gene-WX61RS05700	7680.8	1.46407	2.75886	2.75886	0.300676	4.86928	1.12008e-06	7.43356e-06		rpsN	30S ribosomal protein S14
gene-WX61RS04805	9348.21	1.4648	2.76025	2.76025	0.219609	6.67002	2.55765e-11	4.54669e-10		rpsB	30S ribosomal protein S2
gene-WX61RS11680	2339.31	1.4711	2.77234	2.77234	0.279258	5.26789	1.37997e-07	1.11236e-06			bifunctional 4-hydroxy-2-oxoglutarate aldolase/2-dehydro-3-deoxy-phosphogluconate aldolase
gene-WX61RS03600	218.695	1.47501	2.77986	2.77986	0.291716	5.05633	4.27404e-07	3.1057e-06		hslO	Hsp33 family molecular chaperone HslO
gene-WX61RS05680	4361.97	1.4801	2.78968	2.78968	0.267634	5.53032	3.19646e-08	3.05968e-07		rpsQ	30S ribosomal protein S17
gene-WX61RS08420	359.002	1.48799	2.80499	2.80499	0.246143	6.04525	1.49178e-09	1.86801e-08		nusB	transcription antitermination factor NusB
gene-WX61RS01350	5396.11	1.49394	2.81657	2.81657	0.226288	6.60193	4.05838e-11	7.02629e-10		infB	translation initiation factor IF-2
gene-WX61RS01795	300.667	1.49681	2.82219	2.82219	0.292264	5.12144	3.03205e-07	2.26098e-06		mtrR	multidrug efflux system transcriptional repressor MtrR
gene-WX61RS08855	8269.62	1.49712	2.82279	2.82279	0.327947	4.56513	4.99181e-06	2.73041e-05		cysK	cysteine synthase A
gene-WX61RS08605	671.171	1.49983	2.82809	2.82809	0.273751	5.4788	4.28226e-08	4.00281e-07		hemH	ferrochelatase
gene-WX61RS05755	8103.15	1.50226	2.83287	2.83287	0.238843	6.28977	3.17945e-10	4.55416e-09		rpsK	30S ribosomal protein S11
gene-WX61RS08095	634.672	1.50286	2.83405	2.83405	0.367227	4.09246	4.26812e-05	0.000183538		amtB	ammonium transporter
gene-WX61RS09110	398.035	1.50329	2.83489	2.83489	0.3492	4.30495	1.67021e-05	7.93647e-05		rsuA	rRNA pseudouridine synthase
gene-WX61RS00425	987.663	1.50332	2.83495	2.83495	0.219727	6.84179	7.82096e-12	1.55715e-10		ftsB	cell division protein FtsB
gene-WX61RS05760	12580	1.51251	2.85307	2.85307	0.241424	6.26498	3.72869e-10	5.23732e-09		rpsD	30S ribosomal protein S4
gene-WX61RS10845	601.084	1.52626	2.88038	2.88038	0.252271	6.05008	1.44776e-09	1.83361e-08			type-2 restriction enzyme NgoMIV
gene-WX61RS05990	380.385	1.53288	2.89364	2.89364	0.255964	5.98866	2.11574e-09	2.49895e-08		gap	type I glyceraldehyde-3-phosphate dehydrogenase
gene-WX61RS00200	1952.29	1.53547	2.89884	2.89884	0.26175	5.86619	4.45926e-09	4.93244e-08		gatB	Asp-tRNA(Asn)/Glu-tRNA(Gln) amidotransferase subunit GatB
gene-WX61RS09910	401.273	1.53579	2.89948	2.89948	0.253881	6.04926	1.4551e-09	1.83361e-08			TerC family protein
gene-WX61RS01345	3704.19	1.53894	2.9058	2.9058	0.221571	6.94557	3.76935e-12	8.06965e-11		nusA	transcription termination/antitermination protein NusA
gene-WX61RS08065	3450.05	1.54553	2.9191	2.9191	0.268649	5.75296	8.76951e-09	9.23815e-08		rpsO	30S ribosomal protein S15
gene-WX61RS00355	134.32	1.54634	2.92075	2.92075	0.361942	4.27234	1.93437e-05	9.04066e-05		hscB	Fe-S protein assembly co-chaperone HscB
gene-WX61RS11330	4594.89	1.55321	2.93469	2.93469	0.276808	5.61115	2.00983e-08	1.98557e-07		lon	endopeptidase La
gene-WX61RS08735	155.979	1.55328	2.93484	2.93484	0.333598	4.65616	3.22169e-06	1.87555e-05		scpB	SMC-Scp complex subunit ScpB
gene-WX61RS05100	25.5649	1.55602	2.94041	2.94041	0.553452	2.81148	0.00493139	0.0127181			tRNA-Lys
gene-WX61RS05765	17829.2	1.56143	2.95147	2.95147	0.243245	6.41919	1.37e-10	2.14778e-09		rpoA	DNA-directed RNA polymerase subunit alpha
gene-WX61RS02590	16.1621	1.56309	2.95487	2.95487	0.564034	2.77128	0.00558366	0.0140901			pilin
gene-WX61RS03635	258.77	1.56779	2.9645	2.9645	0.289592	5.41379	6.17039e-08	5.50908e-07		hrpA	ATP-dependent RNA helicase HrpA
gene-WX61RS05605	7084.72	1.56905	2.96709	2.96709	0.278075	5.64254	1.67557e-08	1.7108e-07		rpsL	30S ribosomal protein S12
gene-WX61RS05615	29814	1.58651	3.00322	3.00322	0.277596	5.71518	1.09586e-08	1.1305e-07		fusA	elongation factor G
gene-WX61RS09285	1139.87	1.58839	3.00713	3.00713	0.208015	7.63591	2.24231e-14	7.44073e-13		rdgC	recombination-associated protein RdgC
gene-WX61RS07040	272.07	1.59122	3.01304	3.01304	0.266546	5.96978	2.37574e-09	2.78241e-08			acyltransferase
gene-WX61RS05610	9109.09	1.59706	3.02525	3.02525	0.278054	5.74368	9.2639e-09	9.70759e-08		rpsG	30S ribosomal protein S7
gene-WX61RS11515	326.532	1.59748	3.02615	3.02615	0.269635	5.92462	3.13026e-09	3.55874e-08		rep	DNA helicase Rep
gene-WX61RS10240	3594.52	1.59885	3.02901	3.02901	0.160977	9.93213	3.01747e-23	4.61185e-21		azu	azurin
gene-WX61RS00595	2845.15	1.60171	3.03503	3.03503	0.258229	6.20268	5.55113e-10	7.62228e-09		priB	primosomal replication protein N
gene-WX61RS00470	242.819	1.60284	3.0374	3.0374	0.334579	4.7906	1.66282e-06	1.04768e-05			pseudouridine synthase
gene-WX61RS06890	808.055	1.60346	3.03871	3.03871	0.285784	5.61075	2.01449e-08	1.98557e-07		miaB	tRNA (N6-isopentenyl adenosine(37)-C2)-methylthiotransferase MiaB
gene-WX61RS06390	1689.25	1.62242	3.07892	3.07892	0.217347	7.46467	8.3509e-14	2.40966e-12		mlaC	phospholipid-binding protein MlaC
gene-WX61RS11630	57.7561	1.62958	3.09423	3.09423	0.376643	4.3266	1.51431e-05	7.30022e-05		hicB	type II toxin-antitoxin system HicB family antitoxin
gene-WX61RS06610	3360.55	1.63051	3.09623	3.09623	0.27473	5.93497	2.93903e-09	3.363e-08		fabG	3-oxoacyl-ACP reductase FabG
gene-WX61RS06830	457.86	1.64023	3.11716	3.11716	0.262506	6.24835	4.14815e-10	5.7755e-09			S9 family peptidase
gene-WX61RS06235	103.374	1.65509	3.14943	3.14943	0.310065	5.33789	9.40371e-08	8.03553e-07			hypothetical protein
gene-WX61RS07665	287.051	1.66655	3.17454	3.17454	0.223624	7.45245	9.16213e-14	2.60597e-12		tatC	twin-arginine translocase subunit TatC
gene-WX61RS11485	601.006	1.67236	3.18734	3.18734	0.246553	6.78295	1.17744e-11	2.276e-10		dnaX	DNA polymerase III subunit gamma/tau
gene-WX61RS06820	41.2117	1.67622	3.19589	3.19589	0.403544	4.15374	3.27081e-05	0.000145296		ceuA	siderophore ABC transporter substrate-binding protein
gene-WX61RS04430	7.05079	1.6848	3.21495	3.21495	0.813922	2.06997	0.0384547	0.0755808			pilin
gene-WX61RS02725	755.122	1.68689	3.21961	3.21961	0.199243	8.46651	2.52863e-17	1.43843e-15		murF	UDP-N-acetylmuramoyl-tripeptide--D-alanyl-D-alanine ligase
gene-WX61RS06395	308.761	1.69367	3.23479	3.23479	0.281394	6.01887	1.75642e-09	2.15867e-08		mlaB	lipid asymmetry maintenance protein MlaB
gene-WX61RS05635	15644.5	1.70669	3.26411	3.26411	0.247521	6.89511	5.38234e-12	1.11627e-10		rplC	50S ribosomal protein L3
gene-WX61RS07165	130.587	1.70874	3.26876	3.26876	0.318506	5.36488	8.10026e-08	7.04263e-07			NeuD/PglB/VioB family sugar acetyltransferase
gene-WX61RS00945	3.18257	1.71434	3.28146	3.28146	1.41524	1.21134	0.225764	0.329301			hypothetical protein
gene-WX61RS07715	130.36	1.72686	3.31006	3.31006	0.388081	4.44973	8.59788e-06	4.44697e-05			class I SAM-dependent methyltransferase
gene-WX61RS01560	222.386	1.7419	3.34476	3.34476	0.271078	6.42585	1.31136e-10	2.08873e-09			arylesterase
gene-WX61RS05740	1765.93	1.74238	3.34586	3.34586	0.27448	6.34793	2.18231e-10	3.29165e-09		infA	translation initiation factor IF-1
gene-WX61RS02730	545.819	1.74712	3.35688	3.35688	0.199311	8.7658	1.85457e-18	1.19111e-16			phosphoethanolamine transferase
gene-WX61RS00590	3186.89	1.75317	3.37099	3.37099	0.267604	6.55137	5.70108e-11	9.61937e-10		rpsR	30S ribosomal protein S18
gene-WX61RS12420	18.3435	1.75936	3.38549	3.38549	0.649517	2.70873	0.00675415	0.016561			hypothetical protein
gene-WX61RS05745	1763.82	1.76149	3.39049	3.39049	0.288708	6.10129	1.05215e-09	1.3873e-08		rpmJ	50S ribosomal protein L36
gene-WX61RS02715	378.408	1.76742	3.40445	3.40445	0.209476	8.43736	3.24598e-17	1.74669e-15		mraY	phospho-N-acetylmuramoyl-pentapeptide-transferase
gene-WX61RS08440	610.461	1.7733	3.41835	3.41835	0.367064	4.83103	1.35828e-06	8.79811e-06		era	GTPase Era
gene-WX61RS09005	783.246	1.77536	3.42322	3.42322	0.282137	6.29252	3.1235e-10	4.50644e-09		recB	exodeoxyribonuclease V subunit beta
gene-WX61RS01535	328.553	1.78062	3.43575	3.43575	0.287908	6.1847	6.22193e-10	8.42712e-09		bphO	biliverdin-producing heme oxygenase
gene-WX61RS00490	1914.74	1.78103	3.4367	3.4367	0.283526	6.28171	3.34875e-10	4.76241e-09		ihfB	integration host factor subunit beta
gene-WX61RS07420	6.73418	1.78927	3.45639	3.45639	0.909979	1.96627	0.0492672	0.0933311			Unknown
gene-WX61RS06430	1234.02	1.79587	3.47224	3.47224	0.215647	8.32783	8.2341e-17	3.99856e-15		rpmE	50S ribosomal protein L31
gene-WX61RS14720	112.173	1.7977	3.47666	3.47666	0.268965	6.68378	2.32856e-11	4.21469e-10			hypothetical protein
gene-WX61RS09030	785.448	1.81771	3.52522	3.52522	0.260362	6.98148	2.92097e-12	6.60869e-11			amino acid ABC transporter ATP-binding protein
gene-WX61RS02705	699.026	1.82837	3.55136	3.55136	0.200587	9.1151	7.86004e-20	6.52056e-18		murD	UDP-N-acetylmuramoyl-L-alanine--D-glutamate ligase
gene-WX61RS05625	4998.56	1.83213	3.56062	3.56062	0.319076	5.74199	9.3569e-09	9.75371e-08		rpsJ	30S ribosomal protein S10
gene-WX61RS08280	270.146	1.83309	3.56299	3.56299	0.25056	7.31596	2.55547e-13	6.60771e-12			potassium transporter Trk
gene-WX61RS01300	12.6042	1.8375	3.57391	3.57391	0.689492	2.66501	0.0076986	0.0184674			pilin
gene-WX61RS00070	634.193	1.8495	3.60374	3.60374	0.269631	6.85937	6.91651e-12	1.40518e-10			heavy metal translocating P-type ATPase
gene-WX61RS07660	122.368	1.86139	3.63358	3.63358	0.331843	5.60924	2.03216e-08	1.99311e-07		maf	septum formation inhibitor Maf
gene-WX61RS06815	23.4045	1.86717	3.64817	3.64817	0.486645	3.83682	0.000124638	0.000484675			cupin domain-containing protein
gene-WX61RS10750	80.0519	1.86918	3.65326	3.65326	0.296819	6.29739	3.02703e-10	4.4444e-09			tRNA-dihydrouridine synthase
gene-WX61RS09275	501.32	1.87238	3.66135	3.66135	0.278559	6.72166	1.79672e-11	3.34324e-10		dcd	dCTP deaminase
gene-WX61RS00870	162.149	1.87245	3.66154	3.66154	0.25361	7.38319	1.5454e-13	4.33366e-12			SGNH/GDSL hydrolase family protein
gene-WX61RS02710	217.121	1.8777	3.67488	3.67488	0.278773	6.73559	1.63266e-11	3.09584e-10			sel1 repeat family protein
gene-WX61RS00580	175.104	1.88096	3.68321	3.68321	0.322163	5.83853	5.2662e-09	5.66757e-08			hypothetical protein
gene-WX61RS06640	0.93791	1.88948	3.70502	3.70502	2.29543	0.823148	0.410424	0.528815			hypothetical protein
gene-WX61RS09190	268.363	1.89292	3.71385	3.71385	0.277684	6.8168	9.30925e-12	1.83512e-10		dinD	DNA damage-inducible protein D
gene-WX61RS08995	248.933	1.90018	3.7326	3.7326	0.291278	6.5236	6.86385e-11	1.1484e-09			DUF302 domain-containing protein
gene-WX61RS05670	9019.58	1.90131	3.73551	3.73551	0.257623	7.38019	1.58066e-13	4.35292e-12		rplP	50S ribosomal protein L16
gene-WX61RS04645	61.8107	1.90216	3.73771	3.73771	0.486489	3.90997	9.23081e-05	0.000369789		thiG	thiazole synthase
gene-WX61RS00555	821.347	1.90514	3.74546	3.74546	0.232444	8.19615	2.48207e-16	1.09818e-14			uracil-xanthine permease
gene-WX61RS14415	5.16741	1.90835	3.75381	3.75381	0.929388	2.05335	0.0400391	0.0779255			hypothetical protein
gene-WX61RS05675	3291.5	1.91203	3.76339	3.76339	0.261346	7.3161	2.55279e-13	6.60771e-12		rpmC	50S ribosomal protein L29
gene-WX61RS02735	716.213	1.9608	3.89278	3.89278	0.259296	7.56201	3.96895e-14	1.23472e-12		murE	UDP-N-acetylmuramoyl-L-alanyl-D-glutamate--2,6-diaminopimelate ligase
gene-WX61RS03820	65.6094	1.96713	3.9099	3.9099	0.395808	4.96992	6.69815e-07	4.61454e-06		yacG	DNA gyrase inhibitor YacG
gene-WX61RS02855	0.776068	1.97317	3.9263	3.9263	2.48197	0.795003	0.426612	0.543432			hypothetical protein
gene-WX61RS06400	674.087	1.97693	3.93654	3.93654	0.259604	7.61517	2.63351e-14	8.59561e-13			VacJ family lipoprotein
gene-WX61RS01640	356.422	1.97893	3.942	3.942	0.242264	8.16847	3.12328e-16	1.32307e-14		prfA	peptide chain release factor 1
gene-WX61RS09055	20.9624	1.98166	3.94948	3.94948	0.611894	3.23857	0.00120129	0.00364044			hypothetical protein
gene-WX61RS06535	16527	1.99891	3.99698	3.99698	0.204674	9.76631	1.57068e-22	1.73734e-20		atpA	F0F1 ATP synthase subunit alpha
gene-WX61RS06530	5068	2.00039	4.00107	4.00107	0.215202	9.2954	1.46657e-20	1.26954e-18		atpH	F0F1 ATP synthase subunit delta
gene-WX61RS05665	13196	2.01503	4.04189	4.04189	0.280697	7.17866	7.03954e-13	1.75197e-11		rpsC	30S ribosomal protein S3
gene-WX61RS02125	56.4928	2.01575	4.04391	4.04391	0.400794	5.02939	4.92045e-07	3.53668e-06		nqrM	(Na+)-NQR maturation NqrM
gene-WX61RS05640	11741.1	2.01585	4.04419	4.04419	0.273191	7.3789	1.596e-13	4.35292e-12		rplD	50S ribosomal protein L4
gene-WX61RS08585	339.002	2.01901	4.05305	4.05305	0.320633	6.29694	3.03585e-10	4.4444e-09		lnt	apolipoprotein N-acyltransferase
gene-WX61RS03810	888.481	2.02216	4.06192	4.06192	0.234772	8.61331	7.09826e-18	4.15666e-16			prepilin peptidase
gene-WX61RS09050	40.1271	2.02878	4.0806	4.0806	0.436433	4.64856	3.34267e-06	1.92906e-05			VanZ family protein
gene-WX61RS00585	5084.32	2.03139	4.08798	4.08798	0.292194	6.95219	3.59652e-12	7.78334e-11		rplI	50S ribosomal protein L9
gene-WX61RS05645	3672.77	2.04158	4.11697	4.11697	0.278922	7.31955	2.48812e-13	6.60513e-12		rplW	50S ribosomal protein L23
gene-WX61RS05575	10547.3	2.06542	4.18557	4.18557	0.210704	9.8025	1.0983e-22	1.3667e-20		rpoC	DNA-directed RNA polymerase subunit beta'
gene-WX61RS05770	6073.77	2.06802	4.19312	4.19312	0.261916	7.89575	2.88574e-15	1.12657e-13		rplQ	50S ribosomal protein L17
gene-WX61RS06230	46.5467	2.08621	4.24631	4.24631	0.399844	5.21756	1.81296e-07	1.44384e-06			ABC transporter ATP-binding protein
gene-WX61RS09400	6981.31	2.09549	4.27371	4.27371	0.278731	7.51796	5.56376e-14	1.6784e-12		ctc	50S ribosomal protein L25/general stress protein Ctc
gene-WX61RS06525	4854.34	2.09862	4.283	4.283	0.20976	10.0049	1.4505e-23	2.40662e-21		atpF	F0F1 ATP synthase subunit B
gene-WX61RS04810	9427.49	2.09863	4.28302	4.28302	0.214322	9.79192	1.21955e-22	1.42831e-20		tsf	elongation factor Ts
gene-WX61RS01325	1098.5	2.10165	4.29201	4.29201	0.301992	6.95929	3.41984e-12	7.65046e-11		lptA	lipooligosaccharide phosphoethanolamine transferase LptA
gene-WX61RS00205	381.345	2.10687	4.30756	4.30756	0.343892	6.12654	8.98079e-10	1.20005e-08			2Fe-2S iron-sulfur cluster binding domain-containing protein
gene-WX61RS14435	16.0267	2.10831	4.31186	4.31186	0.636292	3.31343	0.000921582	0.00285087			hypothetical protein
gene-WX61RS00795	710.12	2.13094	4.38002	4.38002	0.245244	8.68903	3.65549e-18	2.2744e-16			type III restriction-modification system endonuclease
gene-WX61RS11490	926.062	2.14635	4.42705	4.42705	0.2367	9.06777	1.21473e-19	9.30201e-18		ybaB/ebfC	YbaB/EbfC family nucleoid-associated protein
gene-WX61RS06540	8350.96	2.15387	4.45019	4.45019	0.203812	10.5679	4.19697e-26	1.39269e-23		atpG	F0F1 ATP synthase subunit gamma
gene-WX61RS07655	45.0174	2.16449	4.48309	4.48309	0.464339	4.66145	3.13984e-06	1.83865e-05			DUF2069 domain-containing protein
gene-WX61RS08310	156.52	2.16606	4.48795	4.48795	0.335191	6.46216	1.03217e-10	1.68448e-09			oxygen-independent coproporphyrinogen III oxidase-like protein
gene-WX61RS05650	13682	2.18982	4.56249	4.56249	0.282167	7.76073	8.44431e-15	3.05684e-13		rplB	50S ribosomal protein L2
gene-WX61RS03815	304.006	2.19248	4.57092	4.57092	0.26455	8.28759	1.1557e-16	5.35118e-15			dephospho-CoA kinase
gene-WX61RS08100	1147.72	2.19981	4.59418	4.59418	0.307489	7.15409	8.42321e-13	2.07045e-11		rho	transcription termination factor Rho
gene-WX61RS05660	6724.03	2.20201	4.6012	4.6012	0.290553	7.57867	3.49103e-14	1.11427e-12		rplV	50S ribosomal protein L22
gene-WX61RS06520	3521	2.22083	4.66162	4.66162	0.233563	9.5085	1.93431e-21	2.02695e-19		atpE	F0F1 ATP synthase subunit C
gene-WX61RS05840	342.675	2.24116	4.72776	4.72776	0.362236	6.18701	6.13144e-10	8.36143e-09		fabZ	3-hydroxyacyl-ACP dehydratase FabZ
gene-WX61RS08625	1460.75	2.30247	4.933	4.933	0.254942	9.03134	1.69585e-19	1.22644e-17		infC	translation initiation factor IF-3
gene-WX61RS06545	13288.2	2.33459	5.04406	5.04406	0.214123	10.903	1.11525e-27	4.44091e-25		atpD	F0F1 ATP synthase subunit beta
gene-WX61RS05655	6055.82	2.33751	5.0543	5.0543	0.287784	8.12245	4.5686e-16	1.89502e-14		rpsS	30S ribosomal protein S19
gene-WX61RS00800	732.785	2.34332	5.0747	5.0747	0.292784	8.00358	1.20855e-15	4.81245e-14			type III restriction endonuclease subunit M
gene-WX61RS06910	184.63	2.36301	5.14442	5.14442	0.287437	8.22095	2.01896e-16	9.13582e-15		orn	oligoribonuclease
gene-WX61RS10840	633.083	2.42787	5.38098	5.38098	0.345364	7.02987	2.0672e-12	4.84211e-11		purK	5-(carboxyamino)imidazole ribonucleotide synthase
gene-WX61RS04740	312.492	2.43866	5.42137	5.42137	0.400165	6.09414	1.1003e-09	1.44125e-08		cybB	cytochrome b
gene-WX61RS04325	286.362	2.45156	5.47009	5.47009	0.316185	7.75357	8.93437e-15	3.17649e-13			outer membrane beta-barrel protein
gene-WX61RS05570	11934.5	2.47705	5.56759	5.56759	0.244209	10.1432	3.55314e-24	6.43118e-22		rpoB	DNA-directed RNA polymerase subunit beta
gene-WX61RS04815	486.958	2.55489	5.87624	5.87624	0.401089	6.36988	1.89173e-10	2.89725e-09			UMP kinase
gene-WX61RS10835	144.375	2.56231	5.90653	5.90653	0.359449	7.12844	1.01516e-12	2.46487e-11			GNAT family N-acetyltransferase
gene-WX61RS04650	12.1707	2.59263	6.03196	6.03196	0.745583	3.47731	0.000506465	0.00168906			hypothetical protein
gene-WX61RS06915	391.897	2.60172	6.0701	6.0701	0.31787	8.18486	2.72629e-16	1.18001e-14		prmA	50S ribosomal protein L11 methyltransferase
gene-WX61RS10400	202.555	2.67533	6.38787	6.38787	0.339442	7.88157	3.23304e-15	1.23788e-13		mdoB	LTA synthase family protein
gene-WX61RS06550	2691.86	2.68853	6.44654	6.44654	0.243625	11.0355	2.57596e-28	1.70958e-25		atpC	F0F1 ATP synthase subunit epsilon
gene-WX61RS06265	34033	2.68958	6.45124	6.45124	0.26369	10.1998	1.98769e-24	3.95749e-22		groEL	chaperonin GroEL
gene-WX61RS06940	6429.64	2.76181	6.78246	6.78246	0.341743	8.08155	6.39498e-16	2.59845e-14		carB	carbamoyl-phosphate synthase large subunit
gene-WX61RS13350	1.12794	2.79243	6.92797	6.92797	2.16277	1.29114	0.196656	0.292196			hypothetical protein
gene-WX61RS05365	0.885438	2.82656	7.09383	7.09383	2.41398	1.17091	0.241633	0.347861			peptidase domain-containing ABC transporter
gene-WX61RS14765	1.3325	2.86641	7.2925	7.2925	2.28675	1.25349	0.210028	0.309982			hypothetical protein
gene-WX61RS06260	6021.81	2.88665	7.39553	7.39553	0.273623	10.5498	5.09319e-26	1.44865e-23		groES	co-chaperone GroES
gene-WX61RS06605	127.108	2.92163	7.57704	7.57704	0.464083	6.2955	3.06405e-10	4.45293e-09			YchJ family protein
gene-WX61RS07650	350.989	3.27146	9.65625	9.65625	0.388768	8.41494	3.93085e-17	2.05956e-15		pglL	PglL family O-oligosaccharyltransferase
gene-WX61RS10395	3.61921	3.35682	10.2448	10.2448	1.35554	2.47636	0.0132728	0.0300297			hypothetical protein
gene-WX61RS00255	6013.02	3.60441	12.1628	12.1628	0.321917	11.1967	4.2329e-29	4.21385e-26			DEAD/DEAH box helicase
gene-WX61RS05190	1.46813	3.77938	13.7311	13.7311	2.03768	1.85474	0.0636332	0.115914			tRNA-Ala
gene-WX61RS03250	2.14792	4.17434	18.0552	18.0552	1.86859	2.23396	0.0254859	0.0533568			hypothetical protein

## Sheet: Table S3. CN10 vs THIO10
gene	baseMean	log2FoldChange	FC	FoldCHange	lfcSE	stat	pvalue	padj		gene	gene product
gene-WX61RS02325	2.28548	-3.71597	0.0760994	-13.1407	1.95005	-1.90557	0.0567057	NA			hypothetical protein
gene-WX61RS03955	2.54884	-1.99573	0.250741	-3.98818	1.86294	-1.07128	0.284044	NA			hypothetical protein
gene-WX61RS14520	7.0995	-1.85454	0.27652	-3.61637	0.996528	-1.861	0.0627436	NA			hypothetical protein
gene-WX61RS04465	10.9906	-1.61836	0.325706	-3.07025	0.849362	-1.90538	0.0567309	NA			tRNA-Met
gene-WX61RS14765	1.3325	-1.5211	0.348419	-2.87011	1.86573	-0.815285	0.414909	NA			hypothetical protein
gene-WX61RS03415	14.4421	-1.48166	0.358078	-2.79269	0.697879	-2.12308	0.0337468	0.24497			tRNA-Glu
gene-WX61RS00345	1197.11	-1.43203	0.370608	-2.69827	0.55317	-2.58878	0.00963176	0.123438		iscA	iron-sulfur cluster assembly protein IscA
gene-WX61RS09355	4.83746	-1.36444	0.388385	-2.57476	1.06577	-1.28024	0.200462	NA			tRNA-Thr
gene-WX61RS00340	1431.55	-1.34698	0.393115	-2.54378	0.422729	-3.18638	0.00144064	0.05398		iscU	Fe-S cluster assembly scaffold IscU
gene-WX61RS14650	3.40193	-1.29222	0.408322	-2.44905	1.39127	-0.928805	0.35299	NA			hypothetical protein
gene-WX61RS15040	16.6434	-1.27677	0.412719	-2.42296	0.624096	-2.04579	0.0407771	0.26834		cysJ	sulfite reductase subunit alpha
gene-WX61RS04430	7.05079	-1.26436	0.416283	-2.40221	0.892445	-1.41674	0.156558	NA			pilin
gene-WX61RS07795	8.0983	-1.25794	0.41814	-2.39155	0.885517	-1.42057	0.15544	NA			tRNA-Gly
gene-WX61RS14760	1.83003	-1.25294	0.419592	-2.38327	1.99415	-0.628306	0.529803	NA			hypothetical protein
gene-WX61RS06990	13.0304	-1.24612	0.421579	-2.37203	0.756655	-1.64688	0.0995817	0.385722			tRNA-Lys
gene-WX61RS04675	41.3853	-1.23745	0.424121	-2.35782	0.486842	-2.54179	0.0110285	0.129797			tRNA-His
gene-WX61RS01445	1.29517	-1.20946	0.432429	-2.31252	2.16192	-0.559439	0.575862	NA			ComEA superfamily helix-hairpin-helix domain-containing protein
gene-WX61RS01915	1.14779	-1.20508	0.433746	-2.3055	2.23654	-0.538815	0.590015	NA			immunity 41 family protein
gene-WX61RS03965	1.03475	-1.20496	0.43378	-2.30532	2.23859	-0.538268	0.590392	NA			ComEA superfamily helix-hairpin-helix domain-containing protein
gene-WX61RS00325	2665.73	-1.16356	0.446409	-2.2401	0.629677	-1.84787	0.0646207	0.324163		iscS	IscS subfamily cysteine desulfurase
gene-WX61RS09500	160.198	-1.1568	0.448507	-2.22962	0.341282	-3.38957	0.000700031	0.0390839			tRNA-Ser
gene-WX61RS03405	4.70031	-1.15124	0.450238	-2.22105	1.03746	-1.10967	0.267141	NA			IS1595 family transposase
gene-WX61RS03005	4.01843	-1.14207	0.453108	-2.20698	1.07608	-1.06132	0.288543	NA			immunity 41 family protein
gene-WX61RS14630	4.35377	-1.12766	0.457658	-2.18504	1.02216	-1.10322	0.269934	NA			hypothetical protein
gene-WX61RS02855	0.776068	-1.11112	0.462935	-2.16013	2.74771	-0.404379	0.685934	NA			hypothetical protein
gene-WX61RS15000	0.710225	-1.10928	0.463525	-2.15738	2.91609	-0.3804	0.703649	NA			hypothetical protein
gene-WX61RS14665	2.08553	-1.09063	0.469557	-2.12967	1.37076	-0.795639	0.426242	NA			hypothetical protein
gene-WX61RS06030	45.3133	-1.08335	0.471932	-2.11895	0.446078	-2.42861	0.0151569	0.15397			hypothetical protein
gene-WX61RS07420	6.73418	-1.07886	0.473403	-2.11237	0.76838	-1.40407	0.160298	NA			tRNA-Pro
gene-WX61RS04680	765.21	-1.0399	0.486362	-2.05608	0.413586	-2.51435	0.0119254	0.133999			tRNA-Arg
gene-WX61RS00760	14.4121	-1.00378	0.498693	-2.00524	0.6663	-1.50649	0.131941	0.431807			TonB-dependent receptor
gene-WX61RS05185	2.60165	-0.9982	0.500624	-1.99751	1.60048	-0.623689	0.532832	NA			tRNA-Ile
gene-WX61RS09810	100.728	1.0254	2.03552	2.03552	0.356686	2.87479	0.00404297	0.0863127			hypothetical protein
gene-WX61RS04975	49.3128	1.034	2.0477	2.0477	0.348222	2.96938	0.00298398	0.0728111			zf-HC2 domain-containing protein
gene-WX61RS08840	72.6034	1.03457	2.04851	2.04851	0.361208	2.86421	0.00418056	0.0872217			hypothetical protein
gene-WX61RS07150	30.8846	1.04138	2.05819	2.05819	0.381379	2.73056	0.00632268	0.105531			valine--pyruvate transaminase
gene-WX61RS10710	140.966	1.04553	2.06413	2.06413	0.244818	4.27066	1.94894e-05	0.0119275			phospholipase D family protein
gene-WX61RS11750	11.6684	1.04796	2.06761	2.06761	0.652541	1.60597	0.10828	NA			hypothetical protein
gene-WX61RS14120	3.72316	1.05615	2.07938	2.07938	1.05862	0.997664	0.318442	NA			hypothetical protein
gene-WX61RS03230	18.0818	1.077	2.10965	2.10965	0.665194	1.61908	0.10543	0.39214			hypothetical protein
gene-WX61RS01020	28.7853	1.0834	2.11903	2.11903	0.5216	2.07707	0.0377948	0.258822			hypothetical protein
gene-WX61RS01300	12.6042	1.09219	2.13197	2.13197	0.617283	1.76935	0.0768361	0.353408			pilin
gene-WX61RS14550	4.98654	1.1067	2.15352	2.15352	0.95122	1.16345	0.244647	NA			pilin
gene-WX61RS05585	9.04204	1.13933	2.20279	2.20279	0.812385	1.40246	0.160779	NA			hypothetical protein
gene-WX61RS06055	1257.78	1.15574	2.22798	2.22798	0.64165	1.80119	0.0716725	0.340028			cytochrome-c peroxidase
gene-WX61RS07350	138.658	1.15834	2.23201	2.23201	0.377134	3.07144	0.00213029	0.0601726			hypothetical protein
gene-WX61RS01290	2866.67	1.16977	2.24975	2.24975	0.74413	1.57199	0.115952	0.406467		nirK	nitrite reductase, copper-containing
gene-WX61RS13400	5.8364	1.20674	2.30816	2.30816	0.893402	1.35073	0.176782	NA			VENN motif pre-toxin domain-containing protein
gene-WX61RS11755	31.414	1.23719	2.35739	2.35739	0.376616	3.28502	0.00101976	0.0426511			restriction endonuclease subunit S
gene-WX61RS04845	189.79	1.28121	2.43043	2.43043	0.399856	3.20419	0.00135445	0.0518077			immunity 8 family protein
gene-WX61RS09650	1.15531	1.30613	2.47277	2.47277	2.26887	0.575672	0.564837	NA		rusA	RusA family crossover junction endodeoxyribonuclease
gene-WX61RS06640	0.93791	1.3148	2.48767	2.48767	2.3762	0.55332	0.580044	NA			hypothetical protein
gene-WX61RS14485	4.59427	1.31542	2.48874	2.48874	1.0145	1.29661	0.194766	NA			hypothetical protein
gene-WX61RS08240	3.74246	1.3384	2.52871	2.52871	1.31869	1.01495	0.310131	NA			tRNA-Pro
gene-WX61RS05125	5.68008	1.33983	2.53121	2.53121	0.985814	1.35911	0.174112	NA			hypothetical protein
gene-WX61RS10395	3.61921	1.37453	2.59284	2.59284	1.03225	1.33159	0.182995	NA			hypothetical protein
gene-WX61RS11745	63.1816	1.44802	2.72834	2.72834	0.364382	3.97391	7.07021e-05	0.0148816			hypothetical protein
gene-WX61RS04540	29.7454	1.47302	2.77603	2.77603	0.420172	3.50576	0.000455302	0.0327616			hypothetical protein
gene-WX61RS00985	4.68604	1.48841	2.8058	2.8058	1.10007	1.35301	0.176052	NA			hypothetical protein
gene-WX61RS11525	7.86816	1.63179	3.09898	3.09898	0.875936	1.86292	0.0624742	NA			hypothetical protein
gene-WX61RS10565	8.87545	1.74426	3.35023	3.35023	0.696385	2.50474	0.0122543	NA		ykgO	type B 50S ribosomal protein L36
gene-WX61RS14980	0.897725	1.75044	3.36462	3.36462	2.81048	0.622827	0.533398	NA			hypothetical protein
gene-WX61RS05365	0.885438	1.8792	3.67872	3.67872	2.32137	0.809523	0.418214	NA			peptidase domain-containing ABC transporter
gene-WX61RS11735	1.6502	1.89669	3.72357	3.72357	2.05414	0.923347	0.355826	NA			hypothetical protein
gene-WX61RS03275	6.14472	2.00182	4.00504	4.00504	1.00344	1.99495	0.0460478	NA			DUF3310 domain-containing protein
gene-WX61RS01185	1.45766	2.76958	6.8191	6.8191	2.35398	1.17656	0.239373	NA			hypothetical protein
gene-WX61RS09540	0.694595	2.77377	6.83893	6.83893	2.81551	0.985176	0.324538	NA			siphovirus Gp157 family protein
gene-WX61RS03295	1.4727	3.34485	10.1602	10.1602	2.05115	1.63072	0.102948	NA			IS110 family transposase
gene-WX61RS09330	2.6082	4.55537	23.5127	23.5127	1.89107	2.40888	0.0160016	NA			hypothetical protein

## Sheet: Table S4. CN30 vs THIO30
gene	baseMean	log2FoldChange	FC	FoldChange	lfcSE	stat	pvalue	padj		gene	gene product
gene-WX61RS03010	2.28959	-4.51842	0.0436334	-22.9182	1.74154	-2.59449	0.00947301	0.0299853			immunity 41 family protein
gene-WX61RS12470	3.4328	-3.68384	0.0778135	-12.8512	1.65944	-2.21993	0.0264237	0.0680873			hypothetical protein
gene-WX61RS01910	1.59717	-3.62092	0.0812818	-12.3029	1.90594	-1.89981	0.0574578	0.126407			immunity 41 family protein
gene-WX61RS01445	1.29517	-3.39006	0.0953871	-10.4836	2.07901	-1.63061	0.102972	0.200604			ComEA superfamily helix-hairpin-helix domain-containing protein
gene-WX61RS03965	1.03475	-3.13673	0.113697	-8.79528	2.17371	-1.44303	0.149011	0.263952			ComEA superfamily helix-hairpin-helix domain-containing protein
gene-WX61RS01915	1.14779	-2.81963	0.141647	-7.05979	2.19497	-1.28458	0.198938	0.325996			immunity 41 family protein
gene-WX61RS14665	2.08553	-2.81107	0.14249	-7.01803	1.87674	-1.49785	0.134173	0.244894			hypothetical protein
gene-WX61RS14400	42.1205	-2.79629	0.143957	-6.94652	0.484925	-5.76644	8.09644e-09	2.015e-07			hypothetical protein
gene-WX61RS11115	101.574	-2.54592	0.171239	-5.83979	0.376142	-6.7685	1.30121e-11	8.26211e-10			hypothetical protein
gene-WX61RS06030	45.3133	-2.49829	0.176986	-5.65016	0.430122	-5.80833	6.30976e-09	1.67503e-07			hypothetical protein
gene-WX61RS14235	8.45079	-2.43507	0.184914	-5.40792	1.08174	-2.25108	0.0243805	0.0639547			integrase core domain-containing protein
gene-WX61RS08575	48.7635	-2.41846	0.187056	-5.34599	0.401198	-6.02809	1.65909e-09	5.41517e-08			TIGR00645 family protein
gene-WX61RS14775	1.12172	-2.4003	0.189425	-5.27914	2.05743	-1.16665	0.24335	0.376465			hypothetical protein
gene-WX61RS00315	4.49258	-2.25144	0.210015	-4.76157	1.16105	-1.93914	0.0524843	0.116625			hypothetical protein
gene-WX61RS02655	70.6512	-2.21872	0.214832	-4.65481	0.398053	-5.57394	2.49044e-08	5.44886e-07		prpB	methylisocitrate lyase
gene-WX61RS02435	25.0509	-2.18734	0.219556	-4.55465	0.508523	-4.30136	1.69754e-05	0.000144436			hypothetical protein
gene-WX61RS02650	84.1457	-2.0717	0.237879	-4.20381	0.345992	-5.98771	2.12817e-09	6.41997e-08		prpC	2-methylcitrate synthase
gene-WX61RS06990	13.0304	-2.05498	0.240651	-4.15539	0.708808	-2.89921	0.00374104	0.0139484			tRNA-Lys
gene-WX61RS05585	9.04204	-1.95867	0.257265	-3.88704	0.926496	-2.11407	0.0345096	0.0839958			hypothetical protein
gene-WX61RS09580	1.44435	-1.94621	0.259497	-3.85361	2.02372	-0.961701	0.3362	0.480872			hypothetical protein
gene-WX61RS14490	14.6964	-1.9238	0.26356	-3.79421	0.68915	-2.79155	0.00524555	0.0187167			hypothetical protein
gene-WX61RS14185	6.04295	-1.91808	0.264607	-3.77919	0.901343	-2.12802	0.0333351	0.0819386			hypothetical protein
gene-WX61RS02160	263.972	-1.89527	0.268823	-3.71992	0.592877	-3.19674	0.00138992	0.0063617			hypothetical protein
gene-WX61RS09355	4.83746	-1.87377	0.27286	-3.66488	1.12639	-1.66352	0.0962078	0.19003			tRNA-Thr
gene-WX61RS02645	55.1367	-1.87172	0.273247	-3.6597	0.38984	-4.80126	1.57667e-06	1.93775e-05			TSUP family transporter
gene-WX61RS01770	51.9235	-1.85127	0.277149	-3.60816	0.651971	-2.83949	0.00451859	0.0163871			tonB dependent receptor family protein
gene-WX61RS03830	451.382	-1.79473	0.288226	-3.4695	0.266377	-6.73754	1.61092e-11	9.54601e-10			tRNA-Arg
gene-WX61RS03155	0.872166	-1.79206	0.28876	-3.46309	3.15218	-0.568514	0.569686	0.701006			hypothetical protein
gene-WX61RS06385	1058.53	-1.78267	0.290645	-3.44062	0.237704	-7.49953	6.40475e-14	7.96991e-12		mlaD	outer membrane lipid asymmetry maintenance protein MlaD
gene-WX61RS14930	32.7042	-1.77791	0.291605	-3.4293	0.477488	-3.72347	0.000196504	0.00119645			hypothetical protein
gene-WX61RS05300	146.036	-1.71161	0.305319	-3.27526	0.288332	-5.93625	2.91609e-09	8.4144e-08			hypothetical protein
gene-WX61RS09660	1.51926	-1.70853	0.305971	-3.26828	1.94095	-0.880255	0.378721	0.523998		ninB	recombination protein NinB
gene-WX61RS09830	31.1747	-1.6559	0.317339	-3.1512	0.490717	-3.37446	0.000739615	0.0037252			hypothetical protein
gene-WX61RS07870	72.9508	-1.60666	0.328357	-3.04547	0.30213	-5.31779	1.05036e-07	1.93846e-06			tRNA-Leu
gene-WX61RS11565	64.5484	-1.5964	0.330702	-3.02387	0.356223	-4.48145	7.41375e-06	6.99563e-05			helix-turn-helix transcriptional regulator
gene-WX61RS09260	7.03216	-1.59314	0.331449	-3.01706	0.998226	-1.59597	0.110495	0.210522			glycosyltransferase
gene-WX61RS06380	1153.29	-1.58216	0.333982	-2.99417	0.282873	-5.59317	2.22965e-08	4.98789e-07		mlaE	lipid asymmetry maintenance ABC transporter permease subunit MlaE
gene-WX61RS08000	18.5687	-1.57682	0.335219	-2.98312	0.61744	-2.55381	0.0106552	0.0328907			IS1595 family transposase
gene-WX61RS06180	275.269	-1.5432	0.343123	-2.9144	0.225974	-6.8291	8.54509e-12	5.86665e-10			iron ABC transporter permease
gene-WX61RS08380	43.0695	-1.5373	0.34453	-2.90251	0.39023	-3.93947	8.16605e-05	0.000561713			tRNA-Ser
gene-WX61RS03295	1.4727	-1.53673	0.344665	-2.90136	1.64515	-0.9341	0.350252	0.496203			IS110 family transposase
gene-WX61RS01700	470.678	-1.53329	0.345488	-2.89445	0.348912	-4.39449	1.11034e-05	0.000101408		fabG	3-oxoacyl-ACP reductase FabG
gene-WX61RS01890	80.0971	-1.51567	0.349733	-2.85932	0.303698	-4.99073	6.01516e-07	8.55442e-06			HINT domain-containing protein
gene-WX61RS09695	8.34577	-1.50941	0.351254	-2.84695	0.745561	-2.02453	0.0429152	0.0999347			hypothetical protein
gene-WX61RS01340	527.639	-1.49031	0.355935	-2.8095	0.191268	-7.79176	6.60812e-15	1.31568e-12		rimP	ribosome maturation factor RimP
gene-WX61RS14495	6.00421	-1.47353	0.360101	-2.777	0.826108	-1.7837	0.0744727	0.154614			hypothetical protein
gene-WX61RS13250	7.25799	-1.47304	0.360223	-2.77606	0.781285	-1.8854	0.0593754	0.129481		ffs	signal recognition particle sRNA small type
gene-WX61RS06995	288.942	-1.46787	0.361516	-2.76613	0.248175	-5.91466	3.32558e-09	9.19616e-08			protein disulfide oxidoreductase
gene-WX61RS09815	48.09	-1.46412	0.362456	-2.75895	0.345792	-4.23411	2.29455e-05	0.000188002			hypothetical protein
gene-WX61RS03350	4.86179	-1.46366	0.362572	-2.75807	1.0364	-1.41226	0.157874	0.273803			hypothetical protein
gene-WX61RS05900	3.2212	-1.45109	0.365746	-2.73414	1.14236	-1.27026	0.203993	0.331823			tRNA-Thr
gene-WX61RS06670	7371.5	-1.4426	0.367904	-2.7181	0.152139	-9.48214	2.49112e-21	2.41869e-18			DUF177 domain-containing protein
gene-WX61RS14440	9.16951	-1.44008	0.368548	-2.71335	0.819344	-1.7576	0.0788162	0.162			hypothetical protein
gene-WX61RS03335	9.9944	-1.41168	0.375873	-2.66048	0.787033	-1.79368	0.0728643	0.151909			hypothetical protein
gene-WX61RS10005	19.9855	-1.4114	0.375947	-2.65995	0.549033	-2.5707	0.0101492	0.0315401			DUF560 domain-containing protein
gene-WX61RS00580	175.104	-1.39426	0.380441	-2.62853	0.282702	-4.93188	8.144e-07	1.10304e-05			hypothetical protein
gene-WX61RS05590	0.755809	-1.39047	0.38144	-2.62165	2.27937	-0.610026	0.541845	0.678926			hypothetical protein
gene-WX61RS07590	3.80721	-1.37938	0.384383	-2.60157	1.35697	-1.01652	0.309384	0.449765			hypothetical protein
gene-WX61RS01975	17.0683	-1.37352	0.385948	-2.59102	0.594736	-2.30946	0.020918	0.0562049			C39 family peptidase
gene-WX61RS11560	137.413	-1.37304	0.386076	-2.59016	0.296443	-4.63173	3.62631e-06	3.76462e-05			IS1595 family transposase
gene-WX61RS09610	1.58106	-1.36914	0.387121	-2.58317	1.54707	-0.884991	0.376162	0.522272			hypothetical protein
gene-WX61RS14835	83.4496	-1.36085	0.389353	-2.56836	0.337181	-4.03595	5.43807e-05	0.000404			hypothetical protein
gene-WX61RS10460	4.37928	-1.35843	0.390006	-2.56406	1.10341	-1.23112	0.218277	0.349134			hypothetical protein
gene-WX61RS04465	10.9906	-1.34537	0.393553	-2.54095	0.68545	-1.96275	0.0496749	0.111628			tRNA-Met
gene-WX61RS01885	146.104	-1.3414	0.394638	-2.53397	0.298153	-4.49904	6.82625e-06	6.56573e-05			hypothetical protein
gene-WX61RS08815	55.7468	-1.33641	0.396005	-2.52522	0.338435	-3.9488	7.85441e-05	0.000546788			glutaredoxin family protein
gene-WX61RS02470	1938.11	-1.32647	0.398744	-2.50788	0.151716	-8.74311	2.26783e-18	1.12881e-15			DUF502 domain-containing protein
gene-WX61RS01710	26.5274	-1.31811	0.401061	-2.49339	0.435507	-3.0266	0.00247322	0.00994782			tRNA-Ile
gene-WX61RS12420	18.3435	-1.30578	0.404502	-2.47218	0.483691	-2.69962	0.00694187	0.0233467			hypothetical protein
gene-WX61RS07620	4916.1	-1.30453	0.404854	-2.47003	0.159067	-8.2011	2.38199e-16	6.77505e-14		trmD	tRNA (guanosine(37)-N1)-methyltransferase TrmD
gene-WX61RS06435	960.556	-1.30443	0.40488	-2.46987	0.355278	-3.67159	0.000241046	0.00143689			CadD family cadmium resistance transporter
gene-WX61RS02565	1296.79	-1.29782	0.40674	-2.45857	0.256282	-5.06404	4.10471e-07	5.96531e-06		recO	DNA repair protein RecO
gene-WX61RS14370	4.70165	-1.28774	0.409593	-2.44145	0.953489	-1.35055	0.176839	0.298768			hypothetical protein
gene-WX61RS04260	778.801	-1.28667	0.409896	-2.43965	0.188373	-6.83046	8.46435e-12	5.86665e-10		nuoA	NADH-quinone oxidoreductase subunit A
gene-WX61RS08615	218.078	-1.28592	0.410109	-2.43838	0.234515	-5.48331	4.17435e-08	8.84163e-07			tRNA-Val
gene-WX61RS14520	7.0995	-1.28586	0.410125	-2.43828	0.82952	-1.55013	0.12111	0.225885			hypothetical protein
gene-WX61RS11120	226.167	-1.27964	0.411898	-2.42778	0.248841	-5.14239	2.71259e-07	4.21934e-06			hypothetical protein
gene-WX61RS14790	501.627	-1.2758	0.412996	-2.42133	0.404622	-3.15307	0.00161561	0.00714817			FimV family protein
gene-WX61RS03875	565.51	-1.27437	0.413407	-2.41893	0.335355	-3.80005	0.000144666	0.000929129		farB	fatty acid resistance MFS efflux transporter permease subunit FarB
gene-WX61RS06705	820.304	-1.2743	0.413427	-2.41881	0.180377	-7.06462	1.61058e-12	1.28266e-10		rpmH	50S ribosomal protein L34
gene-WX61RS10600	41.0262	-1.2636	0.416502	-2.40095	0.391363	-3.22873	0.0012434	0.00585252			hypothetical protein
gene-WX61RS11685	14.6495	-1.26344	0.416549	-2.40068	0.79773	-1.5838	0.11324	0.215135			hypothetical protein
gene-WX61RS01575	26.9882	-1.26256	0.416804	-2.39921	0.454324	-2.77899	0.00545289	0.0192837			transposase
gene-WX61RS09820	67.6164	-1.24869	0.420829	-2.37626	0.349572	-3.57207	0.000354174	0.00199762			hypothetical protein
gene-WX61RS04625	677.212	-1.24334	0.422393	-2.36746	0.33587	-3.70185	0.000214035	0.00129134		cytX	putative hydroxymethylpyrimidine transporter CytX
gene-WX61RS06955	329.628	-1.24218	0.422734	-2.36555	0.710543	-1.74821	0.0804278	0.164551			DUF559 domain-containing protein
gene-WX61RS14805	29.9383	-1.22683	0.427256	-2.34052	0.450875	-2.72099	0.00650864	0.0221138			hypothetical protein
gene-WX61RS03415	14.4421	-1.22387	0.428133	-2.33572	0.55601	-2.20116	0.0277246	0.0708596			tRNA-Glu
gene-WX61RS03835	567.841	-1.20208	0.434649	-2.30071	0.195755	-6.14073	8.21447e-10	3.14519e-08			DUF441 domain-containing protein
gene-WX61RS13170	33.1816	-1.19038	0.438187	-2.28213	0.479522	-2.48243	0.0130488	0.0387187			type I-C CRISPR-associated protein Cas8c/Csd1
gene-WX61RS05215	8.95594	-1.18714	0.439174	-2.277	0.836497	-1.41918	0.155848	0.27171			transposase
gene-WX61RS03595	1571.21	-1.18391	0.440157	-2.27192	0.287684	-4.11531	3.86653e-05	0.000299543		mgtE	magnesium transporter
gene-WX61RS07740	24.4292	-1.17764	0.442075	-2.26206	0.450588	-2.61356	0.00896055	0.0288681			IS1595 family transposase
gene-WX61RS09420	17.2046	-1.17524	0.44281	-2.2583	0.590223	-1.99118	0.0464612	0.105919		cysW	sulfate ABC transporter permease subunit CysW
gene-WX61RS14450	37.0302	-1.17509	0.442857	-2.25806	0.448974	-2.61727	0.00886364	0.0286951			hypothetical protein
gene-WX61RS06000	981.452	-1.17502	0.442876	-2.25797	0.152907	-7.68459	1.53491e-14	2.35078e-12			monovalent cation:proton antiporter family protein
gene-WX61RS01765	234.231	-1.16463	0.446077	-2.24176	0.501367	-2.32292	0.0201836	0.0543783		lldP	L-lactate permease
gene-WX61RS06390	1689.25	-1.16112	0.447166	-2.23631	0.213119	-5.44822	5.08752e-08	1.02316e-06		mlaC	phospholipid-binding protein MlaC
gene-WX61RS00365	42.0761	-1.16066	0.447308	-2.2356	0.359177	-3.23144	0.00123169	0.00581112			IS1595 family transposase
gene-WX61RS01970	39.4566	-1.15146	0.450171	-2.22138	0.382797	-3.00801	0.00262968	0.0104714			IS1595 family transposase
gene-WX61RS06375	2155.56	-1.14766	0.451356	-2.21554	0.263193	-4.36053	1.2975e-05	0.000115844			ABC transporter ATP-binding protein
gene-WX61RS00640	28.4737	-1.14611	0.451841	-2.21317	0.487097	-2.35295	0.0186253	0.0512195			hypothetical protein
gene-WX61RS06395	308.761	-1.13722	0.454633	-2.19957	0.264188	-4.3046	1.67289e-05	0.000142949		mlaB	lipid asymmetry maintenance protein MlaB
gene-WX61RS03520	728.647	-1.136	0.455019	-2.19771	0.30406	-3.73611	0.00018689	0.00114845			type IV pilin protein
gene-WX61RS00945	3.18257	-1.12918	0.457176	-2.18734	1.04142	-1.08427	0.278247	0.41622			hypothetical protein
gene-WX61RS05115	897.756	-1.12661	0.45799	-2.18345	0.297723	-3.7841	0.000154268	0.000981301		waaA	lipid IV(A) 3-deoxy-D-manno-octulosonic acid transferase
gene-WX61RS02915	950.7	-1.12293	0.45916	-2.17789	0.233691	-4.8052	1.54598e-06	1.91183e-05		thiL	thiamine-phosphate kinase
gene-WX61RS06725	550.016	-1.12203	0.459446	-2.17653	0.158785	-7.06638	1.59028e-12	1.28266e-10			hypothetical protein
gene-WX61RS10275	23.7085	-1.11939	0.46029	-2.17255	0.499114	-2.24275	0.024913	0.0651798			tRNA-Asn
gene-WX61RS08565	835.514	-1.11691	0.461079	-2.16882	0.192025	-5.81651	6.00905e-09	1.6349e-07			RDD family protein
gene-WX61RS11890	2.49145	-1.11489	0.461726	-2.16579	1.26307	-0.882682	0.377408	0.523272			helix-turn-helix domain-containing protein
gene-WX61RS11140	1077.24	-1.10869	0.463714	-2.1565	0.234245	-4.73305	2.21175e-06	2.54543e-05		bioB	biotin synthase BioB
gene-WX61RS13120	197.171	-1.10866	0.463725	-2.15645	0.231904	-4.78068	1.747e-06	2.10805e-05			IS1595 family transposase
gene-WX61RS06190	463.709	-1.10796	0.463951	-2.1554	0.196104	-5.64983	1.60611e-08	3.76208e-07		nadD	nicotinate (nicotinamide) nucleotide adenylyltransferase
gene-WX61RS11340	105.37	-1.10223	0.465795	-2.14687	0.29822	-3.69604	0.000218988	0.00131724			IS110 family transposase
gene-WX61RS04670	588.118	-1.10102	0.466186	-2.14507	0.209479	-5.25601	1.47211e-07	2.50511e-06		rfaE2	D-glycero-beta-D-manno-heptose 1-phosphate adenylyltransferase
gene-WX61RS09680	9.29373	-1.09419	0.4684	-2.13493	0.846187	-1.29308	0.195983	0.322748			hypothetical protein
gene-WX61RS02345	186.831	-1.09018	0.469702	-2.12901	0.233352	-4.67183	2.98533e-06	3.21286e-05			chloride channel protein
gene-WX61RS09880	7090.35	-1.0871	0.470706	-2.12447	0.281719	-3.85882	0.000113937	0.000751152		cstA	carbon starvation protein A
gene-WX61RS05740	1765.93	-1.08529	0.471297	-2.12181	0.2712	-4.00181	6.28589e-05	0.000456759		infA	translation initiation factor IF-1
gene-WX61RS02475	2242.1	-1.08504	0.471381	-2.12143	0.303593	-3.57398	0.000351594	0.00199437			phospholipase A
gene-WX61RS01415	485.033	-1.07624	0.474263	-2.10854	0.26101	-4.12337	3.7337e-05	0.000290383			toxin-antitoxin system YwqK family antitoxin
gene-WX61RS11455	9.29265	-1.07472	0.474763	-2.10631	0.78021	-1.37748	0.168365	0.288233			transposase
gene-WX61RS08345	458.304	-1.07063	0.47611	-2.10035	0.178295	-6.00485	1.91512e-09	6.0775e-08		lpxK	tetraacyldisaccharide 4'-kinase
gene-WX61RS06020	90.3061	-1.06771	0.477076	-2.0961	0.30149	-3.54143	0.000397963	0.00222569			tRNA-Asp
gene-WX61RS14375	60.0079	-1.06708	0.477286	-2.09518	0.382434	-2.79022	0.00526727	0.0187605			hypothetical protein
gene-WX61RS05580	4.64225	-1.06664	0.47743	-2.09455	1.03875	-1.02684	0.304494	0.443487			hypothetical protein
gene-WX61RS04825	116.887	-1.06417	0.478246	-2.09097	0.313557	-3.39387	0.000689113	0.00352705		mafB	polymorphic toxin MafB class 3
gene-WX61RS04500	170.379	-1.06294	0.478655	-2.08919	0.219047	-4.85257	1.21873e-06	1.53576e-05			DNA ligase
gene-WX61RS14845	51.3834	-1.06173	0.479057	-2.08743	0.350737	-3.02714	0.00246878	0.00994782			hypothetical protein
gene-WX61RS05110	416.956	-1.06162	0.479092	-2.08728	0.23976	-4.42786	9.51722e-06	8.89122e-05			CopD family copper resistance protein
gene-WX61RS03220	4477.79	-1.05776	0.480377	-2.0817	0.413875	-2.55576	0.0105958	0.032758			type II toxin-antitoxin system HicA family toxin
gene-WX61RS07230	4018.76	-1.05294	0.481984	-2.07476	0.206863	-5.09004	3.57994e-07	5.31914e-06			pilus assembly protein PilM
gene-WX61RS03850	6207.36	-1.05014	0.482922	-2.07073	0.252233	-4.16337	3.13585e-05	0.000245806		rpmA	50S ribosomal protein L27
gene-WX61RS10205	11.8669	-1.04705	0.483955	-2.06631	0.574449	-1.82271	0.0683473	0.143608			Dna2/Cas4 domain-containing protein
gene-WX61RS04915	2061.73	-1.04583	0.484367	-2.06455	0.275743	-3.79276	0.000148981	0.000953764		sstT	serine/threonine transporter SstT
gene-WX61RS07695	46.5288	-1.04575	0.484395	-2.06443	0.494206	-2.11601	0.0343437	0.083797			transposase
gene-WX61RS05775	1999.01	-1.04413	0.484938	-2.06212	0.186786	-5.58997	2.27115e-08	5.02428e-07		minC	septum site-determining protein MinC
gene-WX61RS10930	252.112	-1.03968	0.486434	-2.05578	0.237128	-4.38447	1.16266e-05	0.000104745		folB	dihydroneopterin aldolase
gene-WX61RS06780	9.72541	-1.03906	0.486644	-2.05489	0.697419	-1.48986	0.13626	0.247305			tRNA-Leu
gene-WX61RS11105	512.588	-1.03811	0.486964	-2.05354	0.222541	-4.66482	3.08884e-06	3.27121e-05		tilS	tRNA lysidine(34) synthetase TilS
gene-WX61RS02545	483.938	-1.03637	0.487553	-2.05106	0.226871	-4.5681	4.92168e-06	4.92415e-05			hypothetical protein
gene-WX61RS00335	415.972	-1.03591	0.487707	-2.05041	0.362239	-2.85976	0.00423967	0.0156029			Fic family protein
gene-WX61RS09065	113.351	-1.02503	0.491398	-2.03501	0.259187	-3.9548	7.65972e-05	0.000540798			RnfH family protein
gene-WX61RS07615	4357.57	-1.02283	0.49215	-2.0319	0.258887	-3.95088	7.7863e-05	0.000545864		rplS	50S ribosomal protein L19
gene-WX61RS07255	1407.89	-1.02277	0.49217	-2.03182	0.196864	-5.19532	2.04372e-07	3.30817e-06			cytochrome c biogenesis protein
gene-WX61RS03525	255.971	-1.01645	0.494331	-2.02294	0.304589	-3.33713	0.000846488	0.00423457			helix-hairpin-helix domain-containing protein
gene-WX61RS08560	954.224	-1.01559	0.494625	-2.02173	0.208691	-4.86648	1.13601e-06	1.45923e-05			hypothetical protein
gene-WX61RS09245	1791.82	-1.01317	0.495456	-2.01834	0.223569	-4.5318	5.84821e-06	5.76425e-05		pcnB	polynucleotide adenylyltransferase PcnB
gene-WX61RS06600	1049.54	-1.01243	0.495712	-2.0173	0.214771	-4.71397	2.42931e-06	2.7296e-05			inositol monophosphatase family protein
gene-WX61RS03845	9172.9	-1.01099	0.496205	-2.0153	0.252046	-4.01113	6.04276e-05	0.000443342		rplU	50S ribosomal protein L21
gene-WX61RS08115	30.0936	-1.00866	0.497007	-2.01204	0.427035	-2.36201	0.0181761	0.0501228			IS1595 family transposase
gene-WX61RS01945	341.37	-1.00788	0.497275	-2.01096	0.316537	-3.1841	0.00145207	0.00657524			ribonuclease E inhibitor RraB
gene-WX61RS04665	1536.76	-1.00633	0.497812	-2.00879	0.13261	-7.58865	3.2325e-14	4.59708e-12			bifunctional biotin--[acetyl-CoA-carboxylase] ligase/type III pantothenate kinase
gene-WX61RS14955	67.2087	-1.00463	0.498398	-2.00643	0.332441	-3.02199	0.00251123	0.0100601			hypothetical protein
gene-WX61RS11110	537.159	-1.0001	0.499966	-2.00014	0.18618	-5.37167	7.80092e-08	1.52271e-06			RNA methyltransferase
gene-WX61RS02550	1292.26	-0.999909	0.500032	-1.99987	0.212463	-4.70628	2.52281e-06	2.77509e-05			NUDIX domain-containing protein
gene-WX61RS07265	440.367	-0.999248	0.500261	-1.99896	0.268693	-3.71892	0.000200073	0.00121447		tsaD	tRNA (adenosine(37)-N6)-threonylcarbamoyltransferase complex transferase subunit TsaD
gene-WX61RS01435	14.504	-0.99683	0.5011	-1.99561	0.637643	-1.5633	0.117981	0.222056			IS1595 family transposase
gene-WX61RS04050	382.704	1.00053	2.00074	2.00074	0.23667	4.22754	2.36264e-05	0.000192788			tellurite resistance TerB family protein
gene-WX61RS01295	233.966	1.00194	2.00269	2.00269	0.395714	2.53197	0.0113423	0.0345828			formylglycine-generating enzyme family protein
gene-WX61RS06100	1015.91	1.00443	2.00615	2.00615	0.173987	5.77302	7.78623e-09	1.96233e-07		pyrD	quinone-dependent dihydroorotate dehydrogenase
gene-WX61RS08230	4736.85	1.00493	2.00684	2.00684	0.211599	4.7492	2.04218e-06	2.40591e-05			inorganic diphosphatase
gene-WX61RS10315	2380.11	1.00942	2.0131	2.0131	0.232549	4.34068	1.42041e-05	0.000124037			peptidylprolyl isomerase
gene-WX61RS02080	3205.18	1.0101	2.01406	2.01406	0.158471	6.37407	1.84079e-10	8.14446e-09			sodium:proton antiporter
gene-WX61RS14650	3.40193	1.0113	2.01572	2.01572	1.27122	0.795532	0.426304	0.573107			hypothetical protein
gene-WX61RS00795	710.12	1.01224	2.01704	2.01704	0.241068	4.19898	2.68121e-05	0.000214786			type III restriction-modification system endonuclease
gene-WX61RS10920	226.452	1.01244	2.01732	2.01732	0.325652	3.10896	0.00187745	0.00807343		rimJ	23S rRNA (adenine(2030)-N(6))-methyltransferase RlmJ
gene-WX61RS04955	1133.22	1.01334	2.01858	2.01858	0.230813	4.3903	1.13192e-05	0.000102907			hypothetical protein
gene-WX61RS01325	1098.5	1.01414	2.0197	2.0197	0.299729	3.38353	0.000715609	0.00362539			lipooligosaccharide phosphoethanolamine transferase LptA
gene-WX61RS00060	2712.37	1.01507	2.021	2.021	0.198694	5.1087	3.24375e-07	4.85588e-06		fpr	ferredoxin--NADP reductase
gene-WX61RS06745	69.7469	1.01813	2.02529	2.02529	0.295286	3.44795	0.00056486	0.00297523			type II restriction endonuclease
gene-WX61RS09210	1312.88	1.01987	2.02773	2.02773	0.192688	5.29285	1.20423e-07	2.17965e-06		clpA	ATP-dependent Clp protease ATP-binding subunit ClpA
gene-WX61RS06625	1642.4	1.02143	2.02994	2.02994	0.21896	4.66494	3.08714e-06	3.27121e-05		fabD	ACP S-malonyltransferase
gene-WX61RS04040	535.296	1.02381	2.03329	2.03329	0.196746	5.20374	1.95319e-07	3.18754e-06			deoxyribodipyrimidine photo-lyase
gene-WX61RS06835	447.495	1.02446	2.0342	2.0342	0.209924	4.88016	1.06e-06	1.37938e-05		argA	amino-acid N-acetyltransferase
gene-WX61RS08585	339.002	1.02628	2.03677	2.03677	0.315043	3.2576	0.0011236	0.00539077		lnt	apolipoprotein N-acyltransferase
gene-WX61RS04090	2709.09	1.02707	2.03788	2.03788	0.147252	6.97489	3.06108e-12	2.25726e-10			thiol:disulfide interchange protein DsbA/DsbL
gene-WX61RS02065	357.573	1.02952	2.04134	2.04134	0.265059	3.88409	0.000102712	0.000686243			DUF1415 domain-containing protein
gene-WX61RS00695	12275.2	1.03813	2.05356	2.05356	0.222658	4.66241	3.1252e-06	3.29221e-05		aceF	dihydrolipoyllysine-residue acetyltransferase
gene-WX61RS05265	319.895	1.03894	2.05472	2.05472	0.26356	3.94194	8.08248e-05	0.000558757			HNH endonuclease
gene-WX61RS09770	1129.15	1.04301	2.06052	2.06052	0.323314	3.22598	0.00125541	0.00587126			cytochrome c
gene-WX61RS00360	3577.8	1.04732	2.06669	2.06669	0.135425	7.73359	1.04559e-14	1.89251e-12		gyrA	DNA gyrase subunit A
gene-WX61RS07980	2017.38	1.04796	2.0676	2.0676	0.314634	3.33071	0.000866234	0.00431257			copper chaperone PCu(A)C
gene-WX61RS06910	184.63	1.04972	2.07013	2.07013	0.269287	3.89815	9.69323e-05	0.000656436		orn	oligoribonuclease
gene-WX61RS04105	719.866	1.0536	2.07571	2.07571	0.238846	4.41121	1.02793e-05	9.51913e-05		trpC	indole-3-glycerol phosphate synthase TrpC
gene-WX61RS03625	977.115	1.0635	2.08999	2.08999	0.186856	5.69155	1.25891e-08	3.01987e-07		argJ	bifunctional glutamate N-acetyltransferase/amino-acid acetyltransferase ArgJ
gene-WX61RS07605	116.201	1.06442	2.09132	2.09132	0.266845	3.9889	6.63815e-05	0.000475416			metal ABC transporter permease
gene-WX61RS00070	634.193	1.06476	2.09182	2.09182	0.266885	3.98957	6.61943e-05	0.000475416			heavy metal translocating P-type ATPase
gene-WX61RS07160	365.992	1.06962	2.09887	2.09887	0.176417	6.063	1.33605e-09	4.5086e-08			DegT/DnrJ/EryC1/StrS aminotransferase family protein
gene-WX61RS04650	12.1707	1.07211	2.10251	2.10251	0.623404	1.71978	0.0854732	0.172769			hypothetical protein
gene-WX61RS06940	6429.64	1.07816	2.11135	2.11135	0.341198	3.15994	0.00157803	0.00702877		carB	carbamoyl-phosphate synthase large subunit
gene-WX61RS08625	1460.75	1.08176	2.11662	2.11662	0.252671	4.2813	1.85805e-05	0.000156092		infC	translation initiation factor IF-3
gene-WX61RS06610	3360.55	1.08182	2.11671	2.11671	0.274311	3.94378	8.02078e-05	0.000556424		fabG	3-oxoacyl-ACP reductase FabG
gene-WX61RS10660	3526.07	1.08752	2.12508	2.12508	0.220093	4.94117	7.76548e-07	1.05898e-05		sucD	succinate--CoA ligase subunit alpha
gene-WX61RS00650	545.247	1.08828	2.12621	2.12621	0.259765	4.18949	2.79583e-05	0.000220893		uvrB	excinuclease ABC subunit B
gene-WX61RS06425	52.1846	1.08864	2.12674	2.12674	0.339943	3.20242	0.00136279	0.00625189			hypothetical protein
gene-WX61RS07930	4550.99	1.09382	2.13438	2.13438	0.189092	5.78458	7.26944e-09	1.9044e-07			FKBP-type peptidyl-prolyl cis-trans isomerase
gene-WX61RS05990	380.385	1.09471	2.1357	2.1357	0.252364	4.33781	1.4391e-05	0.00012512		gap	type I glyceraldehyde-3-phosphate dehydrogenase
gene-WX61RS11415	844.515	1.10455	2.15032	2.15032	0.646374	1.70885	0.0874793	0.176109			Spy/CpxP family protein refolding chaperone
gene-WX61RS09790	2578.37	1.11776	2.1701	2.1701	0.209697	5.33036	9.80194e-08	1.85863e-06			outer membrane beta-barrel protein
gene-WX61RS04975	49.3128	1.11808	2.17057	2.17057	0.366793	3.04825	0.00230179	0.00954765			zf-HC2 domain-containing protein
gene-WX61RS10485	2872.84	1.12896	2.18701	2.18701	0.215971	5.22736	1.71951e-07	2.87062e-06		bamC	outer membrane protein assembly factor BamC
gene-WX61RS07690	21165.6	1.1369	2.19908	2.19908	0.216124	5.26041	1.43734e-07	2.46701e-06		bdhA	2,3-butanediol dehydrogenase
gene-WX61RS02215	565.034	1.13954	2.20311	2.20311	0.241842	4.71191	2.45403e-06	2.7296e-05			MacB family efflux pump subunit
gene-WX61RS14830	17.2849	1.13983	2.20355	2.20355	0.49553	2.30022	0.0214357	0.0573634			pilin
gene-WX61RS00870	162.149	1.15111	2.22085	2.22085	0.242239	4.75196	2.01451e-06	2.38743e-05			SGNH/GDSL hydrolase family protein
gene-WX61RS07910	238.997	1.15344	2.22443	2.22443	0.218617	5.27606	1.31989e-07	2.34634e-06		lptG	LPS export ABC transporter permease LptG
gene-WX61RS00525	726.472	1.15346	2.22447	2.22447	0.220069	5.24137	1.59386e-07	2.68931e-06		pilW	type IV pilus biogenesis/stability protein PilW
gene-WX61RS08205	131.051	1.15467	2.22634	2.22634	0.340587	3.39024	0.000698314	0.00355586			DUF4375 domain-containing protein
gene-WX61RS01630	2923.16	1.15598	2.22835	2.22835	0.146061	7.91437	2.48513e-15	6.18487e-13		serS	serine--tRNA ligase
gene-WX61RS02165	11716.5	1.1566	2.22931	2.22931	0.18383	6.29166	3.14098e-10	1.30285e-08		dnaK	molecular chaperone DnaK
gene-WX61RS11740	103.647	1.16149	2.23689	2.23689	0.284551	4.08185	4.46791e-05	0.000340393			SAM-dependent DNA methyltransferase
gene-WX61RS00445	103.477	1.16434	2.2413	2.2413	0.32609	3.57061	0.000356153	0.00200311			hypothetical protein
gene-WX61RS07660	122.368	1.16543	2.243	2.243	0.32042	3.63719	0.000275625	0.00161403		maf	septum formation inhibitor Maf
gene-WX61RS08280	270.146	1.16665	2.24489	2.24489	0.243897	4.78336	1.7239e-06	2.09286e-05			potassium transporter Trk
gene-WX61RS05490	941.804	1.17128	2.25212	2.25212	0.239176	4.89716	9.72299e-07	1.29056e-05			outer membrane beta-barrel protein
gene-WX61RS11005	249.142	1.17442	2.25703	2.25703	0.208741	5.62623	1.84188e-08	4.21515e-07			HAD family hydrolase
gene-WX61RS03855	1499.78	1.17464	2.25737	2.25737	0.195961	5.99429	2.04379e-09	6.26029e-08		ubiM	5-demethoxyubiquinol-8 5-hydroxylase UbiM
gene-WX61RS05145	4781.73	1.17631	2.25998	2.25998	0.225429	5.21809	1.80778e-07	2.97462e-06			PilT/PilU family type 4a pilus ATPase
gene-WX61RS00370	861.32	1.18213	2.26912	2.26912	0.204509	5.78035	7.45461e-09	1.92755e-07			site-specific recombinase
gene-WX61RS05845	628.588	1.18539	2.27425	2.27425	0.271958	4.35874	1.30815e-05	0.000115964		lpxD	UDP-3-O-(3-hydroxymyristoyl)glucosamine N-acyltransferase
gene-WX61RS03600	218.695	1.19058	2.28245	2.28245	0.287024	4.14804	3.35335e-05	0.000261825		hslO	Hsp33 family molecular chaperone HslO
gene-WX61RS02125	56.4928	1.19721	2.29296	2.29296	0.376973	3.17586	0.00149392	0.0067142		nqrM	(Na+)-NQR maturation NqrM
gene-WX61RS02070	116.628	1.20006	2.29749	2.29749	0.303673	3.9518	7.75657e-05	0.0005457			YbaN family protein
gene-WX61RS09945	498.354	1.20358	2.30311	2.30311	0.21901	5.49556	3.8948e-08	8.42885e-07		gph	phosphoglycolate phosphatase
gene-WX61RS05480	1681.21	1.21234	2.31713	2.31713	0.19558	6.19869	5.69348e-10	2.22269e-08		topA	type I DNA topoisomerase
gene-WX61RS00160	555.082	1.21363	2.31921	2.31921	0.204754	5.92729	3.07976e-09	8.63633e-08			RsmB/NOP family class I SAM-dependent RNA methyltransferase
gene-WX61RS00435	1990.56	1.21748	2.32541	2.32541	0.217565	5.59596	2.19403e-08	4.964e-07		nrdB	ribonucleotide-diphosphate reductase subunit beta
gene-WX61RS08450	126.358	1.22266	2.33376	2.33376	0.289954	4.21672	2.47886e-05	0.000199814		trpF	phosphoribosylanthranilate isomerase
gene-WX61RS09125	217.05	1.23465	2.35324	2.35324	0.234566	5.26356	1.41289e-07	2.44615e-06			SDR family oxidoreductase
gene-WX61RS12005	18.8776	1.23525	2.35422	2.35422	0.502075	2.46028	0.0138828	0.0408281			transposase
gene-WX61RS05850	1009.26	1.24236	2.36585	2.36585	0.249305	4.98329	6.25123e-07	8.70364e-06			OmpH family outer membrane protein
gene-WX61RS07320	2447.78	1.24578	2.37147	2.37147	0.204767	6.0839	1.17295e-09	4.13345e-08		secB	protein-export chaperone SecB
gene-WX61RS11440	127.487	1.24603	2.37187	2.37187	0.256198	4.86354	1.15307e-06	1.47037e-05			response regulator transcription factor
gene-WX61RS10715	109.555	1.25011	2.3786	2.3786	0.282385	4.42697	9.55661e-06	8.89122e-05			C40 family peptidase
gene-WX61RS14415	5.16741	1.25499	2.38666	2.38666	0.836379	1.50051	0.133482	0.244493			hypothetical protein
gene-WX61RS00125	3489.46	1.25998	2.39493	2.39493	0.20994	6.00162	1.95359e-09	6.0775e-08		leuB	3-isopropylmalate dehydrogenase
gene-WX61RS04410	1952.55	1.26338	2.40058	2.40058	0.221842	5.69497	1.23394e-08	2.99607e-07		glmS	glutamine--fructose-6-phosphate transaminase
gene-WX61RS08210	1841.79	1.27008	2.41174	2.41174	0.254714	4.98629	6.15487e-07	8.69103e-06		argH	argininosuccinate lyase
gene-WX61RS07730	1830.68	1.2748	2.41965	2.41965	0.26694	4.77558	1.79189e-06	2.13631e-05		gpmA	2,3-diphosphoglycerate-dependent phosphoglycerate mutase
gene-WX61RS04925	700.503	1.28098	2.43005	2.43005	0.210857	6.07513	1.23891e-09	4.25287e-08			translocation/assembly module TamB
gene-WX61RS07420	6.73418	1.2941	2.45224	2.45224	0.829848	1.55944	0.118892	0.223104			tRNA-Pro
gene-WX61RS04970	141.339	1.29566	2.45489	2.45489	0.288261	4.49474	6.96561e-06	6.66756e-05			sigma-70 family RNA polymerase sigma factor
gene-WX61RS07995	2412.7	1.2964	2.45614	2.45614	0.243794	5.31759	1.0515e-07	1.93846e-06		pyrG	CTP synthase
gene-WX61RS10580	7960.95	1.29952	2.46146	2.46146	0.22349	5.81464	6.07648e-09	1.6349e-07		metE	5-methyltetrahydropteroyltriglutamate--homocysteine S-methyltransferase
gene-WX61RS08295	9760.1	1.30299	2.4674	2.4674	0.287683	4.52927	5.91881e-06	5.8051e-05		nspA	outer membrane beta-barrel protein NspA
gene-WX61RS09275	501.32	1.30492	2.47071	2.47071	0.275541	4.73585	2.18137e-06	2.52506e-05			dCTP deaminase
gene-WX61RS09000	289.562	1.30643	2.47329	2.47329	0.269806	4.8421	1.28476e-06	1.60878e-05			rhodanese-like domain-containing protein
gene-WX61RS08855	8269.62	1.3068	2.47392	2.47392	0.327853	3.98592	6.72204e-05	0.000479698		cysK	cysteine synthase A
gene-WX61RS10750	80.0519	1.30968	2.47886	2.47886	0.280715	4.6655	3.07872e-06	3.27121e-05			tRNA-dihydrouridine synthase
gene-WX61RS02825	21.6939	1.31479	2.48766	2.48766	0.49439	2.65942	0.00782759	0.0259746			hypothetical protein
gene-WX61RS09185	485.46	1.31629	2.49025	2.49025	0.250008	5.26499	1.40199e-07	2.44615e-06			type I restriction-modification system subunit M
gene-WX61RS00530	750.251	1.3169	2.49129	2.49129	0.278756	4.72419	2.31032e-06	2.62848e-05		ispG	flavodoxin-dependent (E)-4-hydroxy-3-methylbut-2-enyl-diphosphate synthase
gene-WX61RS07185	448.29	1.32135	2.499	2.499	0.195305	6.76556	1.32791e-11	8.26211e-10		ribD	bifunctional diaminohydroxyphosphoribosylaminopyrimidine deaminase/5-amino-6-(5-phosphoribosylamino)uracil reductase RibD
gene-WX61RS08310	156.52	1.32556	2.50631	2.50631	0.324793	4.08126	4.47931e-05	0.000340393			oxygen-independent coproporphyrinogen III oxidase-like protein
gene-WX61RS10845	601.084	1.32618	2.50738	2.50738	0.25083	5.28717	1.24221e-07	2.22814e-06			type-2 restriction enzyme NgoMIV
gene-WX61RS00220	273.049	1.32989	2.51383	2.51383	0.272972	4.87189	1.10537e-06	1.42909e-05			OFA family MFS transporter
gene-WX61RS02130	1407.3	1.33326	2.51971	2.51971	0.178538	7.46761	8.1662e-14	9.56406e-12		grpE	nucleotide exchange factor GrpE
gene-WX61RS07840	1626.78	1.33497	2.5227	2.5227	0.18019	7.40869	1.27552e-13	1.41087e-11		hisB	imidazoleglycerol-phosphate dehydratase HisB
gene-WX61RS05855	4668.2	1.34932	2.54792	2.54792	0.202828	6.65254	2.88082e-11	1.55019e-09		bamA	outer membrane protein assembly factor BamA
gene-WX61RS11595	2.14684	1.35211	2.55286	2.55286	1.55253	0.870911	0.383803	0.529557			hypothetical protein
gene-WX61RS10055	4548.48	1.37285	2.58981	2.58981	0.225705	6.08248	1.18336e-09	4.13345e-08		tkt	transketolase
gene-WX61RS07760	943.991	1.39016	2.62107	2.62107	0.321812	4.31978	1.56185e-05	0.000135202			polyamine ABC transporter substrate-binding protein
gene-WX61RS09980	3001.4	1.39176	2.62398	2.62398	0.373055	3.73071	0.000190944	0.00116617		clpB	ATP-dependent chaperone ClpB
gene-WX61RS14310	9.77652	1.39811	2.63557	2.63557	0.646438	2.1628	0.0305569	0.0764306			hypothetical protein
gene-WX61RS06055	1257.78	1.3984	2.6361	2.6361	0.643768	2.17222	0.0298391	0.0750122			cytochrome-c peroxidase
gene-WX61RS00200	1952.29	1.40038	2.63972	2.63972	0.261366	5.35795	8.41724e-08	1.62706e-06		gatB	Asp-tRNA(Asn)/Glu-tRNA(Gln) amidotransferase subunit GatB
gene-WX61RS01535	328.553	1.40362	2.64564	2.64564	0.283851	4.9449	7.61818e-07	1.04606e-05			biliverdin-producing heme oxygenase
gene-WX61RS10090	14.582	1.40396	2.64626	2.64626	0.572747	2.45126	0.0142355	0.0414977			tRNA-Arg
gene-WX61RS09405	232.812	1.4077	2.65315	2.65315	0.220334	6.38895	1.6703e-10	7.55813e-09			D-alanyl-D-alanine carboxypeptidase
gene-WX61RS04190	983.926	1.40933	2.65613	2.65613	0.236178	5.96722	2.41331e-09	7.06602e-08		nuoM	NADH-quinone oxidoreductase subunit M
gene-WX61RS09110	398.035	1.41584	2.66814	2.66814	0.347953	4.06905	4.72059e-05	0.000356011			rRNA pseudouridine synthase
gene-WX61RS00005	129.303	1.41891	2.67384	2.67384	0.36022	3.93902	8.18166e-05	0.000561713			type I restriction endonuclease subunit R
gene-WX61RS09190	268.363	1.42476	2.6847	2.6847	0.272618	5.22621	1.73016e-07	2.87062e-06		dinD	DNA damage-inducible protein D
gene-WX61RS10945	43.6308	1.43768	2.70884	2.70884	0.343624	4.18387	2.86589e-05	0.000225533			CrcB family protein
gene-WX61RS08755	131.644	1.44968	2.73147	2.73147	0.305577	4.74407	2.09461e-06	2.43882e-05		mnmC	FAD-dependent 5-carboxymethylaminomethyl-2-thiouridine(34) oxidoreductase MnmC
gene-WX61RS11755	31.414	1.45299	2.73774	2.73774	0.399779	3.63447	0.000278549	0.00162161			restriction endonuclease subunit S
gene-WX61RS07155	169.444	1.46148	2.75392	2.75392	0.235585	6.20364	5.51731e-10	2.19699e-08			polysaccharide biosynthesis protein
gene-WX61RS07170	216.106	1.47395	2.77781	2.77781	0.246974	5.96801	2.40162e-09	7.06602e-08			glycosyltransferase
gene-WX61RS07655	45.0174	1.492	2.81278	2.81278	0.438169	3.40507	0.000661459	0.0034296			DUF2069 domain-containing protein
gene-WX61RS04415	943.277	1.49336	2.81544	2.81544	0.228901	6.52403	6.84443e-11	3.56414e-09		metG	methionine--tRNA ligase
gene-WX61RS10215	2134.57	1.51301	2.85404	2.85404	0.176334	8.58035	9.45849e-18	3.13864e-15		rpoD	RNA polymerase sigma factor RpoD
gene-WX61RS03205	5.23779	1.52826	2.88437	2.88437	0.998311	1.53084	0.125808	0.233009			hypothetical protein
gene-WX61RS08200	4045.54	1.53415	2.89618	2.89618	0.253275	6.05726	1.38462e-09	4.59464e-08		fbpA	heme ABC transporter substrate-binding protein FbpA
gene-WX61RS08995	248.933	1.56012	2.94879	2.94879	0.285953	5.45587	4.87334e-08	1.00107e-06			DUF302 domain-containing protein
gene-WX61RS06810	62.0216	1.56876	2.9665	2.9665	0.308998	5.07693	3.8358e-07	5.61549e-06			TonB-dependent siderophore receptor
gene-WX61RS04200	1308.54	1.5937	3.01822	3.01822	0.226027	7.0509	1.77767e-12	1.36129e-10		nuoL	NADH-quinone oxidoreductase subunit L
gene-WX61RS04075	1985.11	1.59934	3.03005	3.03005	0.247822	6.45359	1.09233e-10	5.30446e-09			peptidylprolyl isomerase
gene-WX61RS07640	303.373	1.60191	3.03544	3.03544	0.224906	7.12257	1.05936e-12	9.58725e-11			HAMP domain-containing histidine kinase
gene-WX61RS10710	140.966	1.6087	3.04976	3.04976	0.256018	6.28353	3.30973e-10	1.34483e-08			phospholipase D family protein
gene-WX61RS05830	424.367	1.60871	3.04979	3.04979	0.253942	6.33494	2.3743e-10	1.02766e-08		lpxA	acyl-ACP--UDP-N-acetylglucosamine O-acyltransferase
gene-WX61RS07890	5425.44	1.6104	3.05337	3.05337	0.255237	6.30943	2.80066e-10	1.18641e-08		ilvC	ketol-acid reductoisomerase
gene-WX61RS04980	131.096	1.61086	3.05434	3.05434	0.313794	5.13349	2.84417e-07	4.35596e-06			hypothetical protein
gene-WX61RS00645	1309.6	1.61133	3.05534	3.05534	0.239219	6.73581	1.63016e-11	9.54601e-10			carbonic anhydrase family protein
gene-WX61RS08745	280.84	1.61763	3.06871	3.06871	0.285328	5.66938	1.43315e-08	3.39691e-07			tRNA-Arg
gene-WX61RS06050	2666.12	1.61823	3.06998	3.06998	0.272942	5.92884	3.05076e-09	8.63633e-08			M3 family metallopeptidase
gene-WX61RS07165	130.587	1.62807	3.09099	3.09099	0.314219	5.18132	2.20316e-07	3.50919e-06			NeuD/PglB/VioB family sugar acetyltransferase
gene-WX61RS01730	111.64	1.63676	3.10967	3.10967	0.315646	5.18544	2.15511e-07	3.46034e-06			sodium-dependent transporter
gene-WX61RS00205	381.345	1.64593	3.12949	3.12949	0.340817	4.82936	1.36975e-06	1.70449e-05			2Fe-2S iron-sulfur cluster binding domain-containing protein
gene-WX61RS04325	286.362	1.64759	3.1331	3.1331	0.308878	5.33412	9.60083e-08	1.838e-06			outer membrane beta-barrel protein
gene-WX61RS05140	289.824	1.66317	3.16712	3.16712	0.359241	4.62968	3.66225e-06	3.76462e-05		yccS	TIGR01666 family membrane protein
gene-WX61RS10840	633.083	1.67119	3.18477	3.18477	0.342416	4.88058	1.05774e-06	1.37938e-05		purK	5-(carboxyamino)imidazole ribonucleotide synthase
gene-WX61RS11330	4594.89	1.69515	3.2381	3.2381	0.276755	6.12509	9.06309e-10	3.39272e-08		lon	endopeptidase La
gene-WX61RS00425	987.663	1.72444	3.30452	3.30452	0.219643	7.85108	4.12458e-15	9.12448e-13		ftsB	cell division protein FtsB
gene-WX61RS09040	1390.02	1.73519	3.32923	3.32923	0.244649	7.09255	1.31662e-12	1.13973e-10			peptidylprolyl isomerase
gene-WX61RS06260	6021.81	1.7438	3.34917	3.34917	0.272851	6.39104	1.64763e-10	7.55813e-09		groES	co-chaperone GroES
gene-WX61RS02330	5621.49	1.7491	3.36148	3.36148	0.231344	7.5606	4.01212e-14	5.32542e-12			outer membrane beta-barrel protein
gene-WX61RS07600	145.369	1.76539	3.39966	3.39966	0.264698	6.66944	2.56784e-11	1.42016e-09			zinc ABC transporter substrate-binding protein
gene-WX61RS10875	69.1926	1.76621	3.40159	3.40159	0.357033	4.94691	7.53991e-07	1.0425e-05			outer membrane beta-barrel protein
gene-WX61RS02595	951.492	1.79605	3.47267	3.47267	0.264668	6.78603	1.15262e-11	7.64957e-10			outer membrane beta-barrel protein
gene-WX61RS07715	130.36	1.84779	3.59949	3.59949	0.386614	4.77942	1.75803e-06	2.10858e-05			class I SAM-dependent methyltransferase
gene-WX61RS00420	7485.85	1.9108	3.76018	3.76018	0.202365	9.44237	3.64444e-21	2.41869e-18		eno	phosphopyruvate hydratase
gene-WX61RS05840	342.675	1.93419	3.82165	3.82165	0.359162	5.38529	7.23271e-08	1.42578e-06		fabZ	3-hydroxyacyl-ACP dehydratase FabZ
gene-WX61RS02485	6700.27	2.0019	4.00526	4.00526	0.30699	6.52105	6.98148e-11	3.56414e-09			polyamine ABC transporter substrate-binding protein
gene-WX61RS06830	457.86	2.02186	4.06108	4.06108	0.263088	7.68512	1.52854e-14	2.35078e-12			S9 family peptidase
gene-WX61RS09035	1795.27	2.02352	4.06573	4.06573	0.23522	8.60265	7.78979e-18	3.10189e-15		algC	phosphomannomutase/phosphoglucomutase
gene-WX61RS01290	2866.67	2.23906	4.72089	4.72089	0.745357	3.00401	0.00266448	0.0105677		nirK	nitrite reductase, copper-containing
gene-WX61RS10835	144.375	2.26071	4.79229	4.79229	0.351664	6.42863	1.28763e-10	6.104e-09			GNAT family N-acetyltransferase
gene-WX61RS01185	1.45766	2.26173	4.79565	4.79565	2.27133	0.995773	0.31936	0.461427			hypothetical protein
gene-WX61RS07150	30.8846	2.38253	5.21451	5.21451	0.44722	5.32742	9.96163e-08	1.87109e-06			valine--pyruvate transaminase
gene-WX61RS00990	5.03273	2.41475	5.33226	5.33226	1.42451	1.69515	0.0900473	0.180185			hypothetical protein
gene-WX61RS10400	202.555	2.4234	5.36434	5.36434	0.332946	7.27865	3.37168e-13	3.53316e-11		mdoB	LTA synthase family protein
gene-WX61RS10830	82.5551	2.54217	5.82466	5.82466	0.378402	6.71818	1.84008e-11	1.04674e-09			sulfate ABC transporter substrate-binding protein
gene-WX61RS06265	34033	2.55236	5.86594	5.86594	0.263647	9.68097	3.63244e-22	7.23219e-19		groEL	chaperonin GroEL
gene-WX61RS10395	3.61921	2.63263	6.20156	6.20156	1.15705	2.27529	0.0228886	0.0606001			hypothetical protein
gene-WX61RS07650	350.989	2.77367	6.83848	6.83848	0.383108	7.23994	4.48892e-13	4.46872e-11		pglL	PglL family O-oligosaccharyltransferase
gene-WX61RS03175	1.39103	2.98109	7.89583	7.89583	2.00195	1.4891	0.136462	0.247376			hypothetical protein
gene-WX61RS09650	1.15531	3.67565	12.7786	12.7786	2.21105	1.6624	0.0964317	0.190283		rusA	RusA family crossover junction endodeoxyribonuclease

## Sheet: Table S5. CN10 vs Thio+SH10
gene	baseMean	log2FoldChange	FC	FoldChange	lfcSE	stat	pvalue	padj		gene	gene product
gene-WX61RS02325	2.28548	-3.99014	0.0629286	-15.891	1.93671	-2.06027	0.0393728	NA			hypothetical protein
gene-WX61RS01765	234.231	-3.19478	0.109213	-9.15639	0.473014	-6.7541	1.43729e-11	4.00607e-09		lldP	L-lactate permease
gene-WX61RS01770	51.9235	-2.55362	0.170327	-5.87104	0.539401	-4.73417	2.19956e-06	4.62566e-05			tonB dependent receptor family protein
gene-WX61RS14520	7.0995	-2.28506	0.205177	-4.87384	0.982627	-2.32546	0.0200474	0.0602038			hypothetical protein
gene-WX61RS14760	1.83003	-2.26147	0.208559	-4.79481	1.90631	-1.18631	0.2355	NA			hypothetical protein
gene-WX61RS03155	0.872166	-2.25769	0.209106	-4.78226	3.14037	-0.718925	0.472187	NA			hypothetical protein
gene-WX61RS10970	594.446	-2.11534	0.230791	-4.33292	0.330184	-6.40655	1.48849e-10	1.45277e-08		proB	glutamate 5-kinase
gene-WX61RS10105	4.96173	-2.06905	0.238316	-4.19611	1.1085	-1.86653	0.0619666	0.143608			DDE-type integrase/transposase/recombinase
gene-WX61RS14245	5.02706	-1.83644	0.280012	-3.57128	1.10977	-1.6548	0.097965	0.20518			integrase core domain-containing protein
gene-WX61RS10965	394.137	-1.82607	0.282032	-3.54569	0.193439	-9.44001	3.72748e-21	7.27604e-18		proA	glutamate-5-semialdehyde dehydrogenase
gene-WX61RS05825	942.58	-1.80159	0.286858	-3.48604	0.298831	-6.0288	1.65185e-09	1.17165e-07			sodium:alanine symporter family protein
gene-WX61RS13250	7.25799	-1.79294	0.288583	-3.46521	0.915245	-1.95897	0.0501159	0.123113		ffs	signal recognition particle sRNA small type
gene-WX61RS01800	55.9836	-1.77411	0.292374	-3.42027	0.459746	-3.85889	0.000113902	0.00101062			hypothetical protein
gene-WX61RS03955	2.54884	-1.72421	0.302664	-3.30399	1.88983	-0.912364	0.361577	0.533483			hypothetical protein
gene-WX61RS01445	1.29517	-1.72355	0.302804	-3.30247	2.11467	-0.815044	0.415047	NA			ComEA superfamily helix-hairpin-helix domain-containing protein
gene-WX61RS06030	45.3133	-1.70015	0.307753	-3.24936	0.434723	-3.91089	9.19553e-05	0.00083877			hypothetical protein
gene-WX61RS06005	1.17585	-1.69573	0.308699	-3.2394	2.09022	-0.811268	0.417212	NA			tRNA-Val
gene-WX61RS06435	960.556	-1.69516	0.30882	-3.23813	0.354211	-4.78574	1.70355e-06	3.95872e-05			CadD family cadmium resistance transporter
gene-WX61RS01750	15246.5	-1.60001	0.329874	-3.03146	0.264003	-6.06058	1.3563e-09	1.01826e-07		gdhA	NADP-specific glutamate dehydrogenase
gene-WX61RS02805	2708.71	-1.59761	0.330425	-3.02641	0.265119	-6.026	1.68065e-09	1.17165e-07		putP	sodium/proline symporter PutP
gene-WX61RS04465	10.9906	-1.56893	0.337059	-2.96684	0.85279	-1.83976	0.0658035	0.150408			tRNA-Met
gene-WX61RS10480	277.811	-1.55068	0.341349	-2.92955	0.393144	-3.9443	8.00321e-05	0.00077338		pip	prolyl aminopeptidase
gene-WX61RS10995	416.133	-1.54283	0.343211	-2.91366	0.231725	-6.65802	2.77533e-11	5.18277e-09		argB	acetylglutamate kinase
gene-WX61RS08035	1827.95	-1.5264	0.347144	-2.88065	0.326877	-4.66963	3.01737e-06	5.94939e-05		trpD	anthranilate phosphoribosyltransferase
gene-WX61RS11685	14.6495	-1.49218	0.355475	-2.81314	0.682313	-2.18695	0.0287464	0.0793275			hypothetical protein
gene-WX61RS01390	328.678	-1.47335	0.360145	-2.77666	0.326755	-4.50903	6.51237e-06	0.000105059			Lrp/AsnC ligand binding domain-containing protein
gene-WX61RS05820	359.1	-1.46933	0.36115	-2.76893	0.307318	-4.78114	1.74308e-06	4.00292e-05			D-amino acid dehydrogenase
gene-WX61RS02475	2242.1	-1.45508	0.364734	-2.74173	0.303814	-4.7894	1.67283e-06	3.93417e-05			phospholipase A
gene-WX61RS09520	31.944	-1.45312	0.365231	-2.73799	0.484578	-2.99873	0.00271103	0.0124917			hypothetical protein
gene-WX61RS00275	1029.81	-1.4438	0.367598	-2.72037	0.267242	-5.40258	6.56873e-08	2.87764e-06			aspartate aminotransferase family protein
gene-WX61RS02655	70.6512	-1.44009	0.368545	-2.71337	0.382205	-3.76784	0.000164667	0.0013449		prpB	methylisocitrate lyase
gene-WX61RS07795	8.0983	-1.41273	0.3756	-2.66241	0.879437	-1.6064	0.108185	0.220206			tRNA-Gly
gene-WX61RS08510	48.1482	-1.41167	0.375876	-2.66045	0.34018	-4.14977	3.32803e-05	0.000377692			DNA glycosylase
gene-WX61RS01190	11.2796	-1.40607	0.377339	-2.65014	0.67002	-2.09854	0.0358571	0.0947131			hypothetical protein
gene-WX61RS14980	0.897725	-1.40099	0.37867	-2.64082	2.54421	-0.550656	0.58187	NA			hypothetical protein
gene-WX61RS10765	1039.28	-1.35464	0.391032	-2.55734	0.31998	-4.23352	2.30058e-05	0.000278272			hypothetical protein
gene-WX61RS02645	55.1367	-1.34258	0.394316	-2.53604	0.405941	-3.30732	0.000941924	0.00540775			TSUP family transporter
gene-WX61RS08350	728.753	-1.33905	0.395281	-2.52984	0.211612	-6.32784	2.48619e-10	2.31097e-08			DUF2059 domain-containing protein
gene-WX61RS11265	536.788	-1.3354	0.396283	-2.52345	0.287809	-4.63987	3.48622e-06	6.41991e-05			AI-2E family transporter
gene-WX61RS10005	19.9855	-1.33401	0.396665	-2.52102	0.624684	-2.13549	0.0327209	0.0877352			DUF560 domain-containing protein
gene-WX61RS08515	2010.55	-1.33211	0.397187	-2.5177	0.241592	-5.51388	3.51009e-08	1.75684e-06		trpB	tryptophan synthase subunit beta
gene-WX61RS11280	198.838	-1.32453	0.399278	-2.50452	0.288712	-4.58774	4.48074e-06	8.02423e-05		ung	uracil-DNA glycosylase
gene-WX61RS00980	9.73669	-1.32209	0.399955	-2.50028	0.737554	-1.79254	0.0730472	0.162032			DUF2460 domain-containing protein
gene-WX61RS09355	4.83746	-1.30989	0.403351	-2.47923	1.07095	-1.22311	0.221288	0.375286			tRNA-Thr
gene-WX61RS07465	626.935	-1.3036	0.405114	-2.46844	0.297217	-4.38602	1.15441e-05	0.000168165		nhaC	Na+/H+ antiporter NhaC
gene-WX61RS05930	5079.1	-1.2935	0.407961	-2.45121	0.295262	-4.38084	1.18221e-05	0.000170939			sodium:alanine symporter family protein
gene-WX61RS05300	146.036	-1.2908	0.408724	-2.44664	0.291363	-4.43021	9.41405e-06	0.000144695			hypothetical protein
gene-WX61RS09880	7090.35	-1.28846	0.409388	-2.44267	0.281157	-4.5827	4.59002e-06	8.1452e-05		cstA	carbon starvation protein A
gene-WX61RS06045	200.639	-1.28453	0.410504	-2.43603	0.331593	-3.87383	0.00010714	0.000959341			mechanosensitive ion channel family protein
gene-WX61RS05595	38.9168	-1.28206	0.411209	-2.43185	0.386851	-3.31408	0.000919436	0.00533872			DUF560 domain-containing protein
gene-WX61RS05280	1571.55	-1.27959	0.411913	-2.4277	0.275674	-4.64166	3.45618e-06	6.41991e-05			D-amino acid dehydrogenase
gene-WX61RS14615	2.74571	-1.27515	0.413183	-2.42023	1.59483	-0.799548	0.423973	0.59711			hypothetical protein
gene-WX61RS10080	2773.74	-1.27334	0.4137	-2.41721	0.329789	-3.86109	0.000112884	0.00100617		nmoA	nitronate monooxygenase
gene-WX61RS03785	4621.02	-1.26502	0.416094	-2.4033	0.2784	-4.54389	5.52243e-06	9.29291e-05		ilvE	branched-chain-amino-acid transaminase
gene-WX61RS14650	3.40193	-1.26368	0.416481	-2.40107	1.3953	-0.90567	0.365111	0.537073			hypothetical protein
gene-WX61RS11410	3438.72	-1.25935	0.417731	-2.39388	0.21421	-5.87907	4.12575e-09	2.77706e-07		rpe	ribulose-phosphate 3-epimerase
gene-WX61RS07775	998.949	-1.25656	0.418541	-2.38925	0.285297	-4.4044	1.06079e-05	0.000158066		mtrA	efflux transporter MtrCDE transcriptional activator MtrA
gene-WX61RS14365	6.98055	-1.25644	0.418575	-2.38906	0.821263	-1.52989	0.126044	0.245547			hypothetical protein
gene-WX61RS01370	390.127	-1.24885	0.420783	-2.37652	0.290632	-4.29702	1.73108e-05	0.000226783			sodium:alanine symporter family protein
gene-WX61RS00545	27.8032	-1.23908	0.423641	-2.36049	0.472716	-2.6212	0.00876205	0.0312679			transposase
gene-WX61RS11605	179.825	-1.22321	0.428329	-2.33465	0.365694	-3.3449	0.000823119	0.00494378			HigA family addiction module antidote protein
gene-WX61RS08030	1107.01	-1.21702	0.43017	-2.32466	0.2666	-4.56498	4.99553e-06	8.7065e-05		pabA	aminodeoxychorismate/anthranilate synthase component II
gene-WX61RS10915	1693.69	-1.21614	0.430434	-2.32324	0.261916	-4.64324	3.42988e-06	6.41991e-05			hypothetical protein
gene-WX61RS01055	24.5615	-1.18214	0.440698	-2.26913	0.484942	-2.43769	0.0147813	0.0474556			hypothetical protein
gene-WX61RS10800	7.29113	-1.17654	0.442413	-2.26033	0.958229	-1.22782	0.219513	0.373249			hypothetical protein
gene-WX61RS10910	1227.42	-1.17627	0.442495	-2.25991	0.301009	-3.90775	9.3161e-05	0.000845816			hypothetical protein
gene-WX61RS10625	1089.52	-1.16905	0.444713	-2.24864	0.268804	-4.34909	1.36702e-05	0.00019376			succinate dehydrogenase assembly factor 2
gene-WX61RS03830	451.382	-1.16491	0.445993	-2.24219	0.264417	-4.40557	1.05505e-05	0.000158066			tRNA-Arg
gene-WX61RS03655	5.54902	-1.16369	0.446369	-2.2403	0.853819	-1.36292	0.172906	0.313383			IS110 family transposase
gene-WX61RS02650	84.1457	-1.16328	0.446496	-2.23966	0.346417	-3.35803	0.000784994	0.00475872		prpC	2-methylcitrate synthase
gene-WX61RS04785	5805.96	-1.1632	0.44652	-2.23954	0.283215	-4.10714	4.00593e-05	0.000439836			malate:quinone oxidoreductase
gene-WX61RS00760	14.4121	-1.15179	0.450068	-2.22189	0.662815	-1.73772	0.0822605	0.178243			TonB-dependent receptor
gene-WX61RS15000	0.710225	-1.14654	0.451706	-2.21383	2.91488	-0.393342	0.694067	NA			hypothetical protein
gene-WX61RS00995	15.1962	-1.14637	0.451761	-2.21356	0.627844	-1.82588	0.0678684	0.153688			hypothetical protein
gene-WX61RS14185	6.04295	-1.14283	0.452872	-2.20813	1.12927	-1.012	0.311537	0.483691			hypothetical protein
gene-WX61RS10475	26.0101	-1.14178	0.453201	-2.20652	0.579768	-1.96937	0.0489109	0.122088			hypothetical protein
gene-WX61RS14845	51.3834	-1.13794	0.454408	-2.20066	0.360464	-3.15688	0.00159468	0.00836781			hypothetical protein
gene-WX61RS08155	1027.37	-1.13474	0.455417	-2.19579	0.289836	-3.91511	9.03642e-05	0.000835256			gamma carbonic anhydrase family protein
gene-WX61RS09670	24.0684	-1.12732	0.457766	-2.18452	0.482489	-2.33646	0.0194671	0.0593746			hypothetical protein
gene-WX61RS06360	2669.08	-1.12479	0.45857	-2.18069	0.277243	-4.05704	4.96976e-05	0.000524377		ppk2	polyphosphate kinase 2
gene-WX61RS00960	148.194	-1.12235	0.459346	-2.17701	0.246049	-4.56148	5.07941e-06	8.74386e-05			DUF1983 domain-containing protein
gene-WX61RS09680	9.29373	-1.118	0.460731	-2.17047	0.830076	-1.34687	0.178022	0.319393			hypothetical protein
gene-WX61RS07900	19990.7	-1.09024	0.469684	-2.12909	0.251259	-4.3391	1.43068e-05	0.000200912		acnB	bifunctional aconitate hydratase 2/2-methylisocitrate dehydratase
gene-WX61RS10880	552.376	-1.08566	0.471178	-2.12234	0.322876	-3.36246	0.000772503	0.00470571			helix-turn-helix transcriptional regulator
gene-WX61RS07540	1511.02	-1.08325	0.471966	-2.1188	0.227249	-4.76679	1.87188e-06	4.24873e-05			3'-5' exonuclease
gene-WX61RS05215	8.95594	-1.07786	0.473732	-2.1109	0.816401	-1.32025	0.18675	0.332303			transposase
gene-WX61RS01130	17.0221	-1.07594	0.474361	-2.1081	0.670472	-1.60475	0.108548	0.220653			hypothetical protein
gene-WX61RS00315	4.49258	-1.0757	0.474441	-2.10774	1.13171	-0.95051	0.341853	0.513108			hypothetical protein
gene-WX61RS07695	46.5288	-1.07002	0.476314	-2.09946	0.423387	-2.52728	0.0114951	0.0388208			transposase
gene-WX61RS14375	60.0079	-1.06095	0.479315	-2.08631	0.346276	-3.06389	0.00218477	0.0105236			hypothetical protein
gene-WX61RS05285	199.821	-1.05954	0.479784	-2.08427	0.270386	-3.91864	8.90512e-05	0.000831713			hypothetical protein
gene-WX61RS03405	4.70031	-1.0595	0.479798	-2.08421	1.04609	-1.01282	0.311147	0.483567			IS1595 family transposase
gene-WX61RS11125	712.567	-1.05946	0.479813	-2.08414	0.278123	-3.8093	0.000139362	0.00118276			hypothetical protein
gene-WX61RS05580	4.64225	-1.0565	0.480796	-2.07988	1.06008	-0.996623	0.318947	0.490492			hypothetical protein
gene-WX61RS06170	123.065	-1.04907	0.483278	-2.0692	0.282455	-3.71413	0.000203905	0.00159848		glk	gluconokinase
gene-WX61RS10345	383.959	-1.04366	0.485095	-2.06145	0.209744	-4.9759	6.49468e-07	1.81109e-05			hypothetical protein
gene-WX61RS05185	2.60165	-1.03672	0.487434	-2.05156	1.60061	-0.647706	0.517175	0.677866			tRNA-Ile
gene-WX61RS07370	94.4959	-1.03421	0.488283	-2.04799	0.307168	-3.36692	0.000760132	0.00465134			hypothetical protein
gene-WX61RS10350	123.847	-1.0333	0.488591	-2.0467	0.278881	-3.70517	0.000211247	0.00163633		ccoS	cbb3-type cytochrome oxidase assembly protein CcoS
gene-WX61RS03945	2051.18	-1.03072	0.489464	-2.04305	0.268099	-3.84456	0.000120769	0.00106189		aroG	3-deoxy-7-phosphoheptulonate synthase AroG
gene-WX61RS04300	882.26	-1.02661	0.490862	-2.03723	0.241732	-4.2469	2.1675e-05	0.000267782		lpxC	UDP-3-O-acyl-N-acetylglucosamine deacetylase
gene-WX61RS06180	275.269	-1.01488	0.494871	-2.02073	0.225617	-4.49822	6.85254e-06	0.000108749			iron ABC transporter permease
gene-WX61RS07245	4924.38	-1.01348	0.495351	-2.01877	0.252817	-4.00874	6.10433e-05	0.000623856			cytochrome c4
gene-WX61RS01870	409.144	-1.01262	0.495646	-2.01757	0.273761	-3.69891	0.000216525	0.00167058		grxB	GrxB family glutaredoxin
gene-WX61RS06990	13.0304	-1.00428	0.498517	-2.00595	0.767749	-1.30809	0.190843	0.338045			tRNA-Lys
gene-WX61RS14450	37.0302	-0.999222	0.50027	-1.99892	0.456424	-2.18924	0.0285793	0.0792426			hypothetical protein
gene-WX61RS04925	700.503	0.997213	1.99614	1.99614	0.209529	4.75931	1.94257e-06	4.3585e-05			translocation/assembly module TamB
gene-WX61RS04280	60.5749	1.0018	2.0025	2.0025	0.319193	3.13854	0.00169791	0.00872188			pilin
gene-WX61RS09750	80.601	1.00253	2.00351	2.00351	0.328516	3.0517	0.00227552	0.0108074			hypothetical protein
gene-WX61RS14485	4.59427	1.00592	2.00823	2.00823	0.978744	1.02777	0.304058	0.474438			hypothetical protein
gene-WX61RS04600	1117.3	1.0086	2.01196	2.01196	0.33519	3.00905	0.00262066	0.0121798			amino acid ABC transporter substrate-binding protein
gene-WX61RS06410	228.806	1.0131	2.01825	2.01825	0.25757	3.93331	8.37832e-05	0.000799793			acyl-CoA thioesterase
gene-WX61RS09000	289.562	1.0166	2.02315	2.02315	0.264756	3.83977	0.000123148	0.00107315			rhodanese-like domain-containing protein
gene-WX61RS06615	4495.97	1.01785	2.0249	2.0249	0.224416	4.53557	5.74482e-06	9.42343e-05		guaA	glutamine-hydrolyzing GMP synthase
gene-WX61RS04195	259.414	1.01825	2.02546	2.02546	0.260144	3.91417	9.07143e-05	0.000835256			NgoFVII family restriction endonuclease
gene-WX61RS14120	3.72316	1.0183	2.02554	2.02554	1.05884	0.961716	0.336192	0.508719			hypothetical protein
gene-WX61RS03890	69.4098	1.02417	2.03378	2.03378	0.403092	2.54077	0.0110609	0.0377474			7-cyano-7-deazaguanine/7-aminomethyl-7-deazaguanine transporter
gene-WX61RS04645	61.8107	1.02737	2.03831	2.03831	0.462876	2.21954	0.0264498	0.0746099		thiG	thiazole synthase
gene-WX61RS10085	16.7355	1.02752	2.03852	2.03852	0.600125	1.71218	0.0868631	0.186942			tRNA-Glu
gene-WX61RS07840	1626.78	1.02864	2.04011	2.04011	0.178309	5.7689	7.97905e-09	4.86722e-07		hisB	imidazoleglycerol-phosphate dehydratase HisB
gene-WX61RS10795	15.7147	1.03033	2.04249	2.04249	0.539903	1.90837	0.0563441	0.134454			rubredoxin
gene-WX61RS10300	277.607	1.03589	2.05038	2.05038	0.284522	3.64082	0.000271769	0.00202478			FAD-binding oxidoreductase
gene-WX61RS06835	447.495	1.0398	2.05594	2.05594	0.211375	4.91923	8.68871e-07	2.32334e-05		argA	amino-acid N-acetyltransferase
gene-WX61RS08010	298.952	1.04262	2.05997	2.05997	0.274895	3.7928	0.000148958	0.0012533			Eco29kI family restriction endonuclease
gene-WX61RS14720	112.173	1.04274	2.06014	2.06014	0.252915	4.12291	3.74121e-05	0.000419703			hypothetical protein
gene-WX61RS10945	43.6308	1.04559	2.06421	2.06421	0.359847	2.90564	0.003665	0.015898			CrcB family protein
gene-WX61RS04200	1308.54	1.04899	2.06908	2.06908	0.22543	4.65328	3.26689e-06	6.28148e-05		nuoL	NADH-quinone oxidoreductase subunit L
gene-WX61RS00300	167.58	1.04914	2.0693	2.0693	0.248636	4.21958	2.44763e-05	0.000293115			type III restriction endonuclease subunit M
gene-WX61RS05625	4998.56	1.05125	2.07232	2.07232	0.318892	3.29657	0.000978742	0.00558627		rpsJ	30S ribosomal protein S10
gene-WX61RS01165	2.69937	1.05833	2.08252	2.08252	1.19448	0.886014	0.37561	0.548796			hypothetical protein
gene-WX61RS06450	278.027	1.0596	2.08435	2.08435	0.310319	3.41454	0.000638905	0.00403606			ClpXP protease specificity-enhancing factor
gene-WX61RS11465	271.538	1.06215	2.08804	2.08804	0.282475	3.76014	0.000169819	0.00136427			tetratricopeptide repeat protein
gene-WX61RS02530	587.356	1.06669	2.09463	2.09463	0.253423	4.20916	2.56326e-05	0.000305091		amiA	N-acetylmuramoyl-L-alanine amidase
gene-WX61RS08735	155.979	1.06672	2.09466	2.09466	0.329163	3.2407	0.00119238	0.00651968			SMC-Scp complex subunit ScpB
gene-WX61RS11460	98.9196	1.07599	2.10817	2.10817	0.377716	2.84867	0.00439019	0.0183898		purE	5-(carboxyamino)imidazole ribonucleotide mutase
gene-WX61RS11490	926.062	1.07854	2.1119	2.1119	0.233694	4.6152	3.92719e-06	7.16438e-05			YbaB/EbfC family nucleoid-associated protein
gene-WX61RS01550	503.365	1.08232	2.11744	2.11744	0.251869	4.29715	1.73011e-05	0.000226783			membrane integrity-associated transporter subunit PqiC
gene-WX61RS03635	258.77	1.08365	2.1194	2.1194	0.287361	3.77106	0.000162557	0.00133886		hrpA	ATP-dependent RNA helicase HrpA
gene-WX61RS00110	1360.44	1.0862	2.12314	2.12314	0.205855	5.27653	1.3165e-07	4.75891e-06		leuD	3-isopropylmalate dehydratase small subunit
gene-WX61RS02535	256.673	1.09458	2.13551	2.13551	0.235882	4.64039	3.47756e-06	6.41991e-05			Fic family protein
gene-WX61RS04415	943.277	1.09901	2.14208	2.14208	0.228577	4.80807	1.52398e-06	3.62782e-05		metG	methionine--tRNA ligase
gene-WX61RS00425	987.663	1.09984	2.1433	2.1433	0.217888	5.0477	4.47156e-07	1.38547e-05		ftsB	cell division protein FtsB
gene-WX61RS01560	222.386	1.10078	2.14471	2.14471	0.265078	4.15267	3.28615e-05	0.000375605			arylesterase
gene-WX61RS02730	545.819	1.11897	2.17192	2.17192	0.197379	5.66916	1.43496e-08	7.78069e-07			phosphoethanolamine transferase
gene-WX61RS05835	166.766	1.12318	2.17827	2.17827	0.282517	3.97563	7.01939e-05	0.000706281			Abi family protein
gene-WX61RS07590	3.80721	1.1261	2.18268	2.18268	1.08565	1.03726	0.299615	0.468629			hypothetical protein
gene-WX61RS04265	1085.51	1.12761	2.18496	2.18496	0.277601	4.06197	4.86598e-05	0.000516217		speE	spermidine synthase
gene-WX61RS08420	359.002	1.12931	2.18754	2.18754	0.241753	4.67135	2.99222e-06	5.94939e-05		nusB	transcription antitermination factor NusB
gene-WX61RS05570	11934.5	1.13675	2.19885	2.19885	0.243996	4.65887	3.1795e-06	6.20638e-05		rpoB	DNA-directed RNA polymerase subunit beta
gene-WX61RS04975	49.3128	1.13782	2.20048	2.20048	0.351674	3.23544	0.00121457	0.00656744			zf-HC2 domain-containing protein
gene-WX61RS02065	357.573	1.14076	2.20497	2.20497	0.264282	4.31643	1.58571e-05	0.000216455			DUF1415 domain-containing protein
gene-WX61RS02070	116.628	1.14511	2.21163	2.21163	0.302871	3.78084	0.0001563	0.00129829			YbaN family protein
gene-WX61RS08210	1841.79	1.14963	2.21857	2.21857	0.254485	4.51748	6.25809e-06	0.000101798		argH	argininosuccinate lyase
gene-WX61RS00790	503.971	1.15099	2.22067	2.22067	0.212293	5.42173	5.90247e-08	2.67945e-06		ttcA	tRNA 2-thiocytidine(32) synthetase TtcA
gene-WX61RS06260	6021.81	1.16119	2.23643	2.23643	0.272696	4.25821	2.06074e-05	0.000257857		groES	co-chaperone GroES
gene-WX61RS10460	4.37928	1.16349	2.23999	2.23999	1.05191	1.10607	0.268696	0.432039			hypothetical protein
gene-WX61RS11680	2339.31	1.16487	2.24212	2.24212	0.278988	4.17532	2.97568e-05	0.000345746			bifunctional 4-hydroxy-2-oxoglutarate aldolase/2-dehydro-3-deoxy-phosphogluconate aldolase
gene-WX61RS09125	217.05	1.16805	2.24707	2.24707	0.233312	5.00637	5.54667e-07	1.59222e-05			SDR family oxidoreductase
gene-WX61RS06610	3360.55	1.1694	2.24919	2.24919	0.274555	4.25928	2.05087e-05	0.000257857		fabG	3-oxoacyl-ACP reductase FabG
gene-WX61RS00420	7485.85	1.17604	2.25955	2.25955	0.201998	5.82202	5.8139e-09	3.66088e-07		eno	phosphopyruvate hydratase
gene-WX61RS00355	134.32	1.17692	2.26093	2.26093	0.36705	3.20643	0.00134394	0.00714813		hscB	Fe-S protein assembly co-chaperone HscB
gene-WX61RS05830	424.367	1.18454	2.27291	2.27291	0.251747	4.70529	2.53508e-06	5.26433e-05		lpxA	acyl-ACP--UDP-N-acetylglucosamine O-acyltransferase
gene-WX61RS00370	861.32	1.19351	2.28708	2.28708	0.204262	5.84303	5.12597e-09	3.3353e-07			site-specific recombinase
gene-WX61RS07665	287.051	1.1964	2.29168	2.29168	0.218067	5.48639	4.10225e-08	2.0019e-06		tatC	twin-arginine translocase subunit TatC
gene-WX61RS00485	23422.2	1.198	2.29421	2.29421	0.266033	4.5032	6.6939e-06	0.000107102		rpsA	30S ribosomal protein S1
gene-WX61RS07925	308.942	1.20074	2.29857	2.29857	0.301737	3.97942	6.90837e-05	0.000698712		holC	DNA polymerase III subunit chi
gene-WX61RS11485	601.006	1.20184	2.30033	2.30033	0.244975	4.90596	9.29716e-07	2.45244e-05		dnaX	DNA polymerase III subunit gamma/tau
gene-WX61RS07720	265.893	1.20237	2.30117	2.30117	0.239869	5.01262	5.36947e-07	1.56436e-05			sigma-54-dependent Fis family transcriptional regulator
gene-WX61RS10565	8.87545	1.2121	2.31674	2.31674	0.651778	1.85968	0.0629308	0.145098		ykgO	type B 50S ribosomal protein L36
gene-WX61RS02120	147.273	1.21454	2.32066	2.32066	0.341167	3.55995	0.000370928	0.00263292			FAD:protein FMN transferase
gene-WX61RS04540	29.7454	1.22135	2.33165	2.33165	0.413411	2.95433	0.0031335	0.0141261			hypothetical protein
gene-WX61RS10845	601.084	1.22476	2.33717	2.33717	0.251289	4.87393	1.09402e-06	2.80989e-05			type-2 restriction enzyme NgoMIV
gene-WX61RS14765	1.3325	1.23724	2.35746	2.35746	2.27393	0.544097	0.586375	NA			hypothetical protein
gene-WX61RS02330	5621.49	1.24357	2.36783	2.36783	0.231276	5.37699	7.57433e-08	3.06825e-06			outer membrane beta-barrel protein
gene-WX61RS09540	0.694595	1.24933	2.37732	2.37732	2.79609	0.446814	0.655009	NA			siphovirus Gp157 family protein
gene-WX61RS09405	232.812	1.2648	2.40294	2.40294	0.220446	5.73747	9.61019e-09	5.35974e-07			D-alanyl-D-alanine carboxypeptidase
gene-WX61RS06405	729.468	1.26648	2.40574	2.40574	0.192293	6.5862	4.51218e-11	6.77521e-09			hypothetical protein
gene-WX61RS14240	1.52098	1.27431	2.41883	2.41883	1.62974	0.781909	0.434268	NA			transposase
gene-WX61RS03005	4.01843	1.27572	2.4212	2.4212	1.41731	0.900101	0.368067	0.540522			immunity 41 family protein
gene-WX61RS14995	11.7987	1.28013	2.42861	2.42861	0.697506	1.8353	0.0664614	0.151557			hypothetical protein
gene-WX61RS09185	485.46	1.28471	2.43633	2.43633	0.250393	5.13078	2.88543e-07	9.38727e-06			type I restriction-modification system subunit M
gene-WX61RS07040	272.07	1.28573	2.43806	2.43806	0.26415	4.86744	1.13051e-06	2.86593e-05			acyltransferase
gene-WX61RS05490	941.804	1.28994	2.44519	2.44519	0.238853	5.40057	6.64298e-08	2.87764e-06			outer membrane beta-barrel protein
gene-WX61RS01535	328.553	1.29185	2.44842	2.44842	0.282553	4.57206	4.82943e-06	8.49284e-05			biliverdin-producing heme oxygenase
gene-WX61RS11330	4594.89	1.29229	2.44916	2.44916	0.276526	4.67329	2.96417e-06	5.94939e-05		lon	endopeptidase La
gene-WX61RS01325	1098.5	1.29504	2.45384	2.45384	0.300204	4.31387	1.60419e-05	0.000217457		lptA	lipooligosaccharide phosphoethanolamine transferase LptA
gene-WX61RS11515	326.532	1.30173	2.46524	2.46524	0.268782	4.84306	1.27855e-06	3.15915e-05		rep	DNA helicase Rep
gene-WX61RS06265	34033	1.31485	2.48777	2.48777	0.263569	4.98865	6.08034e-07	1.72012e-05		groEL	chaperonin GroEL
gene-WX61RS14435	16.0267	1.31565	2.48915	2.48915	0.620343	2.12085	0.0339346	0.090262			hypothetical protein
gene-WX61RS05990	380.385	1.32284	2.50158	2.50158	0.252587	5.23716	1.63063e-07	5.58419e-06		gap	type I glyceraldehyde-3-phosphate dehydrogenase
gene-WX61RS09005	783.246	1.33026	2.51448	2.51448	0.279922	4.75226	2.01155e-06	4.44868e-05		recB	exodeoxyribonuclease V subunit beta
gene-WX61RS00195	801.414	1.33389	2.52081	2.52081	0.280784	4.75058	2.02834e-06	4.44868e-05			VirK/YbjX family protein
gene-WX61RS08280	270.146	1.33819	2.52834	2.52834	0.247956	5.39687	6.78132e-08	2.87764e-06			potassium transporter Trk
gene-WX61RS00530	750.251	1.34491	2.54014	2.54014	0.279212	4.8168	1.45881e-06	3.51556e-05		ispG	flavodoxin-dependent (E)-4-hydroxy-3-methylbut-2-enyl-diphosphate synthase
gene-WX61RS06940	6429.64	1.35316	2.55472	2.55472	0.341374	3.96388	7.37426e-05	0.000730688		carB	carbamoyl-phosphate synthase large subunit
gene-WX61RS02735	716.213	1.35514	2.55822	2.55822	0.257567	5.26131	1.43034e-07	4.98576e-06		murE	UDP-N-acetylmuramoyl-L-alanyl-D-glutamate--2,6-diaminopimelate ligase
gene-WX61RS02485	6700.27	1.35623	2.56016	2.56016	0.306936	4.41862	9.93342e-06	0.000151485			polyamine ABC transporter substrate-binding protein
gene-WX61RS02595	951.492	1.36104	2.5687	2.5687	0.264086	5.15377	2.55307e-07	8.44677e-06			outer membrane beta-barrel protein
gene-WX61RS00490	1914.74	1.37228	2.58878	2.58878	0.283621	4.83841	1.30882e-06	3.19353e-05		ihfB	integration host factor subunit beta
gene-WX61RS08605	671.171	1.37494	2.59357	2.59357	0.273787	5.02192	5.11571e-07	1.51301e-05			ferrochelatase
gene-WX61RS04165	286.38	1.38252	2.60723	2.60723	0.3133	4.41276	1.02063e-05	0.00015444		rsgA	ribosome small subunit-dependent GTPase A
gene-WX61RS05845	628.588	1.3878	2.6168	2.6168	0.271551	5.11066	3.2104e-07	1.02733e-05		lpxD	UDP-3-O-(3-hydroxymyristoyl)glucosamine N-acyltransferase
gene-WX61RS06745	69.7469	1.40135	2.64148	2.64148	0.283551	4.94214	7.72686e-07	2.12434e-05			type II restriction endonuclease
gene-WX61RS07605	116.201	1.40366	2.64573	2.64573	0.265968	5.27758	1.30903e-07	4.75891e-06			metal ABC transporter permease
gene-WX61RS00200	1952.29	1.42438	2.68399	2.68399	0.261377	5.44952	5.05051e-08	2.34729e-06		gatB	Asp-tRNA(Asn)/Glu-tRNA(Gln) amidotransferase subunit GatB
gene-WX61RS11580	10.7416	1.42535	2.6858	2.6858	0.734813	1.93975	0.0524101	0.127086			baseplate J/gp47 family protein
gene-WX61RS00870	162.149	1.43525	2.7043	2.7043	0.249969	5.74172	9.37174e-09	5.35974e-07			SGNH/GDSL hydrolase family protein
gene-WX61RS06830	457.86	1.44044	2.71404	2.71404	0.263123	5.4744	4.38998e-08	2.09006e-06			S9 family peptidase
gene-WX61RS00525	726.472	1.44468	2.72202	2.72202	0.220854	6.54134	6.09711e-11	7.93437e-09		pilW	type IV pilus biogenesis/stability protein PilW
gene-WX61RS11295	453.903	1.46222	2.75533	2.75533	0.232042	6.30154	2.94706e-10	2.61484e-08			hypothetical protein
gene-WX61RS06910	184.63	1.47432	2.77852	2.77852	0.274344	5.37397	7.70207e-08	3.06825e-06		orn	oligoribonuclease
gene-WX61RS09035	1795.27	1.5198	2.86751	2.86751	0.233566	6.50694	7.66994e-11	9.35733e-09		algC	phosphomannomutase/phosphoglucomutase
gene-WX61RS02125	56.4928	1.52947	2.8868	2.8868	0.399425	3.82918	0.00012857	0.00110559		nqrM	(Na+)-NQR maturation NqrM
gene-WX61RS08995	248.933	1.53106	2.88999	2.88999	0.283944	5.39213	6.96271e-08	2.89175e-06			DUF302 domain-containing protein
gene-WX61RS09110	398.035	1.5471	2.92229	2.92229	0.348023	4.4454	8.77303e-06	0.000137			rRNA pseudouridine synthase
gene-WX61RS00795	710.12	1.55901	2.94651	2.94651	0.242918	6.41782	1.38242e-10	1.43742e-08			type III restriction-modification system endonuclease
gene-WX61RS06415	221.118	1.57201	2.97318	2.97318	0.233416	6.73478	1.64183e-11	4.00607e-09			TlpA family protein disulfide reductase
gene-WX61RS06905	14.4691	1.58423	2.99848	2.99848	0.55593	2.8497	0.00437608	0.0183701			transposase
gene-WX61RS07165	130.587	1.58555	3.00123	3.00123	0.315128	5.03145	4.86792e-07	1.46187e-05			NeuD/PglB/VioB family sugar acetyltransferase
gene-WX61RS00005	129.303	1.59098	3.01254	3.01254	0.357764	4.44701	8.70721e-06	0.000137			type I restriction endonuclease subunit R
gene-WX61RS01730	111.64	1.59505	3.02105	3.02105	0.313884	5.08165	3.74178e-07	1.17806e-05			sodium-dependent transporter
gene-WX61RS10840	633.083	1.59919	3.02974	3.02974	0.343742	4.65231	3.28233e-06	6.28148e-05		purK	5-(carboxyamino)imidazole ribonucleotide synthase
gene-WX61RS07170	216.106	1.6125	3.05781	3.05781	0.244327	6.59974	4.11878e-11	6.69988e-09			glycosyltransferase
gene-WX61RS00800	732.785	1.62673	3.08811	3.08811	0.290159	5.60632	2.06677e-08	1.09036e-06			type III restriction endonuclease subunit M
gene-WX61RS06915	391.897	1.62871	3.09237	3.09237	0.309484	5.26268	1.4197e-07	4.98576e-06		prmA	50S ribosomal protein L11 methyltransferase
gene-WX61RS06230	46.5467	1.62997	3.09507	3.09507	0.38327	4.2528	2.1111e-05	0.000262475			ABC transporter ATP-binding protein
gene-WX61RS07660	122.368	1.66552	3.17227	3.17227	0.330846	5.03412	4.80054e-07	1.46187e-05		maf	septum formation inhibitor Maf
gene-WX61RS00070	634.193	1.66706	3.17567	3.17567	0.269691	6.18138	6.35456e-10	5.16838e-08			heavy metal translocating P-type ATPase
gene-WX61RS12005	18.8776	1.67568	3.19471	3.19471	0.558846	2.99847	0.00271336	0.0124917			transposase
gene-WX61RS10830	82.5551	1.6929	3.23306	3.23306	0.348266	4.86094	1.1683e-06	2.92375e-05			sulfate ABC transporter substrate-binding protein
gene-WX61RS09275	501.32	1.69739	3.24313	3.24313	0.277807	6.10996	9.96582e-10	7.78131e-08		cdc	dCTP deaminase
gene-WX61RS04650	12.1707	1.69837	3.24534	3.24534	0.702127	2.41889	0.0155679	0.0494122			hypothetical protein
gene-WX61RS08585	339.002	1.71019	3.27204	3.27204	0.319679	5.34971	8.80939e-08	3.43918e-06		lnt	apolipoprotein N-acyltransferase
gene-WX61RS01915	1.14779	1.72111	3.29689	3.29689	2.5217	0.682517	0.494912	NA			immunity 41 family protein
gene-WX61RS03965	1.03475	1.72112	3.29693	3.29693	2.52352	0.682033	0.495218	NA			ComEA superfamily helix-hairpin-helix domain-containing protein
gene-WX61RS08625	1460.75	1.73073	3.31895	3.31895	0.253782	6.81975	9.12017e-12	2.9671e-09		infC	translation initiation factor IF-3
gene-WX61RS02825	21.6939	1.7359	3.33087	3.33087	0.482474	3.59791	0.000320783	0.0023452			hypothetical protein
gene-WX61RS00470	242.819	1.74589	3.35401	3.35401	0.333984	5.22745	1.71864e-07	5.78411e-06			pseudouridine synthase
gene-WX61RS06605	127.108	1.75979	3.38648	3.38648	0.447116	3.93586	8.28994e-05	0.000797141			YchJ family protein
gene-WX61RS09190	268.363	1.7699	3.4103	3.4103	0.275857	6.41599	1.39913e-10	1.43742e-08		dinD	DNA damage-inducible protein D
gene-WX61RS07150	30.8846	1.8135	3.51494	3.51494	0.408559	4.43877	9.04737e-06	0.000140162			valine--pyruvate transaminase
gene-WX61RS09660	1.51926	1.87536	3.66893	3.66893	2.00596	0.934895	0.349843	NA		ninB	recombination protein NinB
gene-WX61RS10710	140.966	1.94876	3.86042	3.86042	0.257024	7.58201	3.4023e-14	2.21376e-11			phospholipase D family protein
gene-WX61RS05140	289.824	2.01249	4.03477	4.03477	0.36184	5.56182	2.66972e-08	1.37139e-06		yccS	TIGR01666 family membrane protein
gene-WX61RS08100	1147.72	2.02007	4.05604	4.05604	0.307346	6.57262	4.94362e-11	6.89283e-09		rho	transcription termination factor Rho
gene-WX61RS07655	45.0174	2.11347	4.3273	4.3273	0.452373	4.67196	2.98341e-06	5.94939e-05			DUF2069 domain-containing protein
gene-WX61RS10400	202.555	2.20577	4.61322	4.61322	0.330837	6.66725	2.6065e-11	5.18277e-09		mdoB	LTA synthase family protein
gene-WX61RS10835	144.375	2.22619	4.67897	4.67897	0.355693	6.25874	3.88105e-10	3.29383e-08			GNAT family N-acetyltransferase
gene-WX61RS07715	130.36	2.24036	4.72514	4.72514	0.38949	5.75203	8.81803e-09	5.216e-07			class I SAM-dependent methyltransferase
gene-WX61RS08310	156.52	2.25096	4.76001	4.76001	0.338464	6.65052	2.92062e-11	5.18277e-09			oxygen-independent coproporphyrinogen III oxidase-like protein
gene-WX61RS05840	342.675	2.34057	5.06503	5.06503	0.361051	6.48265	9.01226e-11	1.03482e-08		fabZ	3-hydroxyacyl-ACP dehydratase FabZ
gene-WX61RS00205	381.345	2.37526	5.1883	5.1883	0.344401	6.89679	5.31922e-12	2.07662e-09			2Fe-2S iron-sulfur cluster binding domain-containing protein
gene-WX61RS04325	286.362	2.57824	5.97212	5.97212	0.31556	8.17038	3.07418e-16	3.0004e-13			outer membrane beta-barrel protein
gene-WX61RS09650	1.15531	2.72883	6.62919	6.62919	2.28772	1.19282	0.232941	NA		rusA	RusA family crossover junction endodeoxyribonuclease
gene-WX61RS07650	350.989	2.86365	7.27855	7.27855	0.384891	7.44017	1.00557e-13	4.90719e-11		pglL	PglL family O-oligosaccharyltransferase
gene-WX61RS14495	6.00421	3.27654	9.69026	9.69026	1.63195	2.00775	0.0446703	0.113389			hypothetical protein
gene-WX61RS05365	0.885438	3.30639	9.8929	9.8929	2.34042	1.41274	0.157733	NA			peptidase domain-containing ABC transporter
gene-WX61RS10395	3.61921	5.80658	55.9699	55.9699	1.70054	3.41455	0.000638883	0.00403606			hypothetical protein

## Sheet: Table S6. CN30 vs Thio+SH30
gene	baseMean	log2FoldChange	FC	FoldChange	lfcSE	stat	pvalue	padj		gene	gene product
gene-WX61RS14235	8.45079	-3.62951	0.0807995	-12.3763	1.06092	-3.42109	0.000623712	0.00207079			integrase core domain-containing protein
gene-WX61RS01445	1.29517	-3.23843	0.105959	-9.43765	2.09401	-1.54652	0.121978	0.19972			ComEA superfamily helix-hairpin-helix domain-containing protein
gene-WX61RS01915	1.14779	-3.22634	0.10685	-9.35892	2.1714	-1.48583	0.137324	0.220194			immunity 41 family protein
gene-WX61RS01910	1.59717	-3.20345	0.108559	-9.21157	1.93823	-1.65277	0.0983777	0.165851			immunity 41 family protein
gene-WX61RS06030	45.3133	-3.04253	0.121369	-8.23932	0.426989	-7.12553	1.03682e-12	1.87665e-11			hypothetical protein
gene-WX61RS03965	1.03475	-2.91309	0.132761	-7.53232	2.19651	-1.32624	0.18476	0.280593			ComEA superfamily helix-hairpin-helix domain-containing protein
gene-WX61RS14775	1.12172	-2.91078	0.132974	-7.52026	2.01417	-1.44515	0.148416	0.233779			hypothetical protein
gene-WX61RS14980	0.897725	-2.88035	0.135809	-7.36328	2.52184	-1.14216	0.253387	0.36061			hypothetical protein
gene-WX61RS14400	42.1205	-2.83041	0.140592	-7.11278	0.48528	-5.83254	5.45895e-09	5.07886e-08			hypothetical protein
gene-WX61RS12470	3.4328	-2.75603	0.148031	-6.75533	1.69116	-1.62967	0.103172	0.172618			hypothetical protein
gene-WX61RS01765	234.231	-2.63767	0.160687	-6.22328	0.492109	-5.35994	8.32476e-08	6.20771e-07		lldP	L-lactate permease
gene-WX61RS11115	101.574	-2.6353	0.160952	-6.21302	0.376131	-7.00633	2.44647e-12	4.16319e-11			hypothetical protein
gene-WX61RS03010	2.28959	-2.48779	0.178279	-5.60918	1.88807	-1.31764	0.187625	0.283215			immunity 41 family protein
gene-WX61RS09660	1.51926	-2.48026	0.179213	-5.57996	1.90025	-1.30523	0.191816	0.287796		ninB	recombination protein NinB
gene-WX61RS02655	70.6512	-2.40793	0.188427	-5.30711	0.397383	-6.05945	1.36584e-09	1.45247e-08		prpB	methylisocitrate lyase
gene-WX61RS01770	51.9235	-2.40278	0.1891	-5.28821	0.643127	-3.73609	0.000186904	0.00071839			tonB dependent receptor family protein
gene-WX61RS06435	960.556	-2.32639	0.199382	-5.01549	0.354563	-6.56129	5.33431e-11	7.4793e-10			CadD family cadmium resistance transporter
gene-WX61RS02650	84.1457	-2.26013	0.208753	-4.79035	0.345392	-6.54367	6.00275e-11	8.35768e-10		prpC	2-methylcitrate synthase
gene-WX61RS03830	451.382	-2.23013	0.213139	-4.69177	0.26587	-8.38804	4.94307e-17	1.56217e-15			tRNA-Arg
gene-WX61RS11565	64.5484	-2.21278	0.215718	-4.63568	0.352997	-6.26856	3.64406e-10	4.42397e-09			helix-turn-helix transcriptional regulator
gene-WX61RS09355	4.83746	-2.1966	0.218151	-4.58398	1.11812	-1.96454	0.0494671	0.0927392			tRNA-Thr
gene-WX61RS14490	14.6964	-2.17547	0.221371	-4.51731	0.685668	-3.17277	0.00150994	0.00450909			hypothetical protein
gene-WX61RS11685	14.6495	-2.17427	0.221554	-4.51357	0.775552	-2.80351	0.00505499	0.0127722			hypothetical protein
gene-WX61RS02160	263.972	-2.12804	0.228768	-4.37124	0.592739	-3.59018	0.000330446	0.00117276			hypothetical protein
gene-WX61RS07490	2.50436	-2.12491	0.229266	-4.36175	1.6256	-1.30715	0.191161	0.287393			transposase
gene-WX61RS05585	9.04204	-2.1132	0.231133	-4.32651	0.924335	-2.28619	0.0222433	0.0465194			hypothetical protein
gene-WX61RS06990	13.0304	-2.09989	0.233277	-4.28676	0.709477	-2.95977	0.00307872	0.00831713			tRNA-Lys
gene-WX61RS02645	55.1367	-2.01583	0.247272	-4.04413	0.389391	-5.17688	2.25627e-07	1.58736e-06			TSUP family transporter
gene-WX61RS08615	218.078	-1.96952	0.255338	-3.91637	0.232247	-8.48028	2.24652e-17	7.58105e-16			tRNA-Val
gene-WX61RS10475	26.0101	-1.96862	0.255497	-3.91395	0.631517	-3.11729	0.0018252	0.00531283			hypothetical protein
gene-WX61RS08000	18.5687	-1.96239	0.256603	-3.89707	0.610553	-3.21412	0.00130845	0.00398338			IS1595 family transposase
gene-WX61RS07350	138.658	-1.96068	0.256907	-3.89246	0.390936	-5.01535	5.29372e-07	3.389e-06			hypothetical protein
gene-WX61RS14185	6.04295	-1.95253	0.258363	-3.87052	0.90281	-2.16272	0.0305624	0.0612788			hypothetical protein
gene-WX61RS05300	146.036	-1.93712	0.261137	-3.82941	0.287753	-6.7319	1.67467e-11	2.56482e-10			hypothetical protein
gene-WX61RS01055	24.5615	-1.9353	0.261467	-3.82458	0.539543	-3.58692	0.000334604	0.0011854			hypothetical protein
gene-WX61RS14930	32.7042	-1.91843	0.264542	-3.78011	0.476946	-4.02232	5.76269e-05	0.000242569			hypothetical protein
gene-WX61RS14665	2.08553	-1.91109	0.265891	-3.76094	2.00813	-0.951678	0.34126	0.455395			hypothetical protein
gene-WX61RS05825	942.58	-1.89198	0.269438	-3.71143	0.297987	-6.3492	2.16439e-10	2.70556e-09			sodium:alanine symporter family protein
gene-WX61RS03220	4477.79	-1.88486	0.27077	-3.69317	0.413811	-4.55489	5.24139e-06	2.80527e-05			type II toxin-antitoxin system HicA family toxin
gene-WX61RS01800	55.9836	-1.87209	0.273178	-3.66061	0.462386	-4.04875	5.14922e-05	0.000220002			hypothetical protein
gene-WX61RS09540	0.694595	-1.86639	0.27426	-3.64618	2.82193	-0.661385	0.508365	0.617862			siphovirus Gp157 family protein
gene-WX61RS09880	7090.35	-1.84222	0.278892	-3.58561	0.281607	-6.54182	6.07735e-11	8.39648e-10		cstA	carbon starvation protein A
gene-WX61RS11560	137.413	-1.83473	0.280344	-3.56704	0.29493	-6.22089	4.94338e-10	5.82383e-09			IS1595 family transposase
gene-WX61RS03215	7653.29	-1.81939	0.283341	-3.52931	0.341946	-5.32069	1.03372e-07	7.62274e-07			type II toxin-antitoxin system HicB family antitoxin
gene-WX61RS10005	19.9855	-1.7853	0.290116	-3.4469	0.545031	-3.27559	0.00105441	0.0032751			DUF560 domain-containing protein
gene-WX61RS07590	3.80721	-1.78412	0.290353	-3.44409	1.33778	-1.33364	0.18232	0.278374			hypothetical protein
gene-WX61RS12650	27.3526	-1.78184	0.290813	-3.43863	0.523029	-3.40676	0.00065738	0.00216696			methionine/alanine import family NSS transporter small subunit
gene-WX61RS03520	728.647	-1.77457	0.29228	-3.42137	0.303419	-5.8486	4.95727e-09	4.67769e-08			type IV pilin protein
gene-WX61RS14370	4.70165	-1.77414	0.292369	-3.42034	0.939461	-1.88846	0.0589638	0.107497			hypothetical protein
gene-WX61RS08270	672.189	-1.76103	0.295038	-3.38939	0.37498	-4.69632	2.64884e-06	1.48142e-05			HNH endonuclease
gene-WX61RS08575	48.7635	-1.75892	0.29547	-3.38444	0.406592	-4.32599	1.51845e-05	7.3558e-05			TIGR00645 family protein
gene-WX61RS05215	8.95594	-1.74698	0.297925	-3.35655	0.819803	-2.13098	0.0330911	0.0655926			transposase
gene-WX61RS01595	9.18822	-1.74562	0.298205	-3.3534	0.775743	-2.25026	0.0244323	0.0506189			tRNA-Arg
gene-WX61RS09830	31.1747	-1.72053	0.303438	-3.29557	0.490997	-3.50415	0.000458072	0.00156974			hypothetical protein
gene-WX61RS01340	527.639	-1.70289	0.307169	-3.25553	0.191075	-8.91218	5.00372e-19	2.26419e-17		rimP	ribosome maturation factor RimP
gene-WX61RS08240	3.74246	-1.69469	0.308922	-3.23706	1.14485	-1.48026	0.138803	0.221973			tRNA-Pro
gene-WX61RS10080	2773.74	-1.69453	0.308955	-3.23672	0.33053	-5.12671	2.94845e-07	2.0104e-06			nitronate monooxygenase
gene-WX61RS07695	46.5288	-1.65327	0.31792	-3.14545	0.486072	-3.40128	0.000670715	0.00220424			transposase
gene-WX61RS02995	378.245	-1.64885	0.318894	-3.13584	0.392449	-4.20143	2.65229e-05	0.000122522			hypothetical protein
gene-WX61RS02435	25.0509	-1.64743	0.319208	-3.13275	0.516843	-3.18749	0.00143514	0.00432934			hypothetical protein
gene-WX61RS04260	778.801	-1.64162	0.320497	-3.12015	0.188015	-8.73128	2.51806e-18	1.00269e-16		nuoA	NADH-quinone oxidoreductase subunit A
gene-WX61RS06180	275.269	-1.63282	0.322458	-3.10118	0.225966	-7.22594	4.97636e-13	9.25976e-12			iron ABC transporter permease
gene-WX61RS06380	1153.29	-1.62716	0.323725	-3.08904	0.282893	-5.75185	8.82725e-09	7.81114e-08		mlaE	lipid asymmetry maintenance ABC transporter permease subunit MlaE
gene-WX61RS10970	594.446	-1.61958	0.325431	-3.07285	0.332836	-4.86599	1.13887e-06	6.82981e-06		proB	glutamate 5-kinase
gene-WX61RS08155	1027.37	-1.60752	0.328163	-3.04727	0.291751	-5.5099	3.59042e-08	2.89414e-07			gamma carbonic anhydrase family protein
gene-WX61RS02805	2708.71	-1.60592	0.328526	-3.0439	0.266439	-6.02736	1.66657e-09	1.75563e-08		putP	sodium/proline symporter PutP
gene-WX61RS14985	6.8988	-1.60577	0.32856	-3.04358	0.894991	-1.79418	0.0727852	0.128017			hypothetical protein
gene-WX61RS09680	9.29373	-1.5933	0.331413	-3.01738	0.832832	-1.91311	0.0557341	0.102368			hypothetical protein
gene-WX61RS01890	80.0971	-1.57255	0.336215	-2.97429	0.303916	-5.17427	2.28799e-07	1.60401e-06			HINT domain-containing protein
gene-WX61RS09815	48.09	-1.57021	0.336759	-2.96948	0.345551	-4.54409	5.51741e-06	2.93721e-05			hypothetical protein
gene-WX61RS00315	4.49258	-1.56367	0.338289	-2.95606	1.18964	-1.31441	0.188709	0.284421			hypothetical protein
gene-WX61RS05820	359.1	-1.55996	0.339162	-2.94845	0.306747	-5.08548	3.66697e-07	2.44178e-06			D-amino acid dehydrogenase
gene-WX61RS03415	14.4421	-1.55063	0.341361	-2.92945	0.551284	-2.81276	0.00491184	0.012486			tRNA-Glu
gene-WX61RS06705	820.304	-1.54994	0.341523	-2.92806	0.180152	-8.60353	7.73018e-18	2.90392e-16		rpmH	50S ribosomal protein L34
gene-WX61RS03585	66.2266	-1.54107	0.343629	-2.91011	0.363939	-4.23444	2.29126e-05	0.000108418			winged helix-turn-helix transcriptional regulator
gene-WX61RS11240	1490.51	-1.54001	0.343882	-2.90797	0.188265	-8.18001	2.83829e-16	8.1899e-15		bfr	bacterioferritin
gene-WX61RS02475	2242.1	-1.54	0.343885	-2.90795	0.303471	-5.07462	3.88278e-07	2.55981e-06			phospholipase A
gene-WX61RS10600	41.0262	-1.53466	0.345161	-2.8972	0.389298	-3.94212	8.07659e-05	0.000332241			hypothetical protein
gene-WX61RS14780	290.377	-1.53353	0.345432	-2.89493	0.424779	-3.61018	0.000305987	0.00109375			hypothetical protein
gene-WX61RS14375	60.0079	-1.50919	0.351309	-2.8465	0.377914	-3.99347	6.51138e-05	0.000271785			hypothetical protein
gene-WX61RS01885	146.104	-1.50577	0.352143	-2.83975	0.297813	-5.05608	4.27955e-07	2.79364e-06			hypothetical protein
gene-WX61RS06020	90.3061	-1.50536	0.352241	-2.83896	0.299265	-5.03021	4.89945e-07	3.1569e-06			tRNA-Asp
gene-WX61RS06670	7371.5	-1.49559	0.354636	-2.81979	0.152144	-9.8301	8.35351e-23	6.39686e-21			DUF177 domain-containing protein
gene-WX61RS14380	1.23681	-1.48221	0.35794	-2.79376	2.17582	-0.681217	0.495734	0.606568			transposase
gene-WX61RS01970	39.4566	-1.48104	0.358231	-2.79149	0.379566	-3.90193	9.54293e-05	0.000385395			IS1595 family transposase
gene-WX61RS02470	1938.11	-1.4802	0.358439	-2.78988	0.151673	-9.75913	1.68595e-22	1.19883e-20			DUF502 domain-containing protein
gene-WX61RS14450	37.0302	-1.47713	0.359203	-2.78394	0.446605	-3.30746	0.00094146	0.00299911			hypothetical protein
gene-WX61RS10930	252.112	-1.47677	0.359292	-2.78325	0.235793	-6.263	3.7764e-10	4.55685e-09		folB	dihydroneopterin aldolase
gene-WX61RS03350	4.86179	-1.47095	0.360745	-2.77204	1.03974	-1.41473	0.157149	0.245591			hypothetical protein
gene-WX61RS14365	6.98055	-1.46728	0.361663	-2.765	0.962754	-1.52405	0.127497	0.207731			hypothetical protein
gene-WX61RS10625	1089.52	-1.46309	0.362715	-2.75698	0.27089	-5.40105	6.6252e-08	5.09296e-07		sdhE	succinate dehydrogenase assembly factor 2
gene-WX61RS11550	422.528	-1.45741	0.364147	-2.74614	0.320975	-4.54055	5.61068e-06	2.96309e-05			hypothetical protein
gene-WX61RS11555	651.645	-1.45231	0.365437	-2.73645	0.311565	-4.66133	3.14173e-06	1.73386e-05			hypothetical protein
gene-WX61RS08515	2010.55	-1.45059	0.365872	-2.7332	0.241449	-6.00785	1.87999e-09	1.95972e-08		trpB	tryptophan synthase subunit beta
gene-WX61RS01700	470.678	-1.43913	0.36879	-2.71157	0.349102	-4.12237	3.74994e-05	0.000165436		fabG	3-oxoacyl-ACP reductase FabG
gene-WX61RS08705	321.949	-1.43873	0.368893	-2.71082	0.304462	-4.72547	2.29579e-06	1.30226e-05			hypothetical protein
gene-WX61RS00890	9.49097	-1.43469	0.369926	-2.70324	0.730658	-1.96356	0.0495808	0.092865			IS1595 family transposase
gene-WX61RS08115	30.0936	-1.43042	0.371023	-2.69525	0.420984	-3.3978	0.000679295	0.00222447			IS1595 family transposase
gene-WX61RS06385	1058.53	-1.42751	0.371771	-2.68982	0.237981	-5.99843	1.9924e-09	2.05537e-08		mlaD	outer membrane lipid asymmetry maintenance protein MlaD
gene-WX61RS03525	255.971	-1.42561	0.372262	-2.68628	0.303451	-4.69799	2.62733e-06	1.47352e-05			helix-hairpin-helix domain-containing protein
gene-WX61RS08380	43.0695	-1.42477	0.372478	-2.68472	0.392549	-3.62954	0.000283928	0.00102596			tRNA-Ser
gene-WX61RS14845	51.3834	-1.4229	0.372963	-2.68123	0.34764	-4.09302	4.25796e-05	0.000185912			hypothetical protein
gene-WX61RS06995	288.942	-1.41471	0.375086	-2.66605	0.248473	-5.69359	1.24395e-08	1.08329e-07			protein disulfide oxidoreductase
gene-WX61RS14440	9.16951	-1.4092	0.37652	-2.6559	0.823646	-1.71093	0.0870935	0.149486			hypothetical protein
gene-WX61RS11120	226.167	-1.39733	0.379631	-2.63414	0.248721	-5.61807	1.93104e-08	1.62224e-07			hypothetical protein
gene-WX61RS02630	45.4082	-1.39157	0.38115	-2.62364	0.348232	-3.9961	6.43957e-05	0.000269352		ackA	acetate kinase
gene-WX61RS02045	459.595	-1.37594	0.385301	-2.59537	0.190517	-7.22215	5.1172e-13	9.43366e-12			hypothetical protein
gene-WX61RS09695	8.34577	-1.36941	0.38705	-2.58365	0.752321	-1.82025	0.0687214	0.12173			hypothetical protein
gene-WX61RS00350	41.7912	-1.35199	0.391751	-2.55264	0.369652	-3.65746	0.000254722	0.00093917			alternative ribosome-rescue factor A
gene-WX61RS06000	981.452	-1.34599	0.393383	-2.54205	0.152808	-8.80841	1.26931e-18	5.61601e-17			monovalent cation:proton antiporter family protein
gene-WX61RS05115	897.756	-1.34006	0.395005	-2.53161	0.297631	-4.50241	6.71873e-06	3.49637e-05		waaA	lipid IV(A) 3-deoxy-D-manno-octulosonic acid transferase
gene-WX61RS11235	1486.21	-1.33762	0.395673	-2.52734	0.169682	-7.88312	3.1931e-15	8.36508e-14		bfr	bacterioferritin
gene-WX61RS10910	1227.42	-1.33239	0.397111	-2.51819	0.300855	-4.42866	9.48185e-06	4.77933e-05			hypothetical protein
gene-WX61RS10915	1693.69	-1.32872	0.398121	-2.5118	0.261984	-5.07176	3.94156e-07	2.58998e-06			hypothetical protein
gene-WX61RS03040	102.753	-1.31113	0.403005	-2.48136	0.343819	-3.81344	0.000137048	0.000537118			hypothetical protein
gene-WX61RS00365	42.0761	-1.30284	0.405328	-2.46714	0.358518	-3.63396	0.000279109	0.00101222			IS1595 family transposase
gene-WX61RS03835	567.841	-1.30024	0.406059	-2.4627	0.195734	-6.64287	3.07625e-11	4.57075e-10			DUF441 domain-containing protein
gene-WX61RS01130	17.0221	-1.29844	0.406565	-2.45963	0.619081	-2.09737	0.035961	0.0707494			hypothetical protein
gene-WX61RS10765	1039.28	-1.29676	0.407041	-2.45676	0.321276	-4.03626	5.43093e-05	0.000230063			hypothetical protein
gene-WX61RS03335	9.9944	-1.29445	0.407692	-2.45283	0.793945	-1.6304	0.103016	0.172503			hypothetical protein
gene-WX61RS04670	588.118	-1.29079	0.408729	-2.44661	0.209301	-6.16711	6.95478e-10	8.00403e-09		rfaE2	D-glycero-beta-D-manno-heptose 1-phosphate adenylyltransferase
gene-WX61RS02915	950.7	-1.28788	0.409553	-2.44169	0.233616	-5.5128	3.53172e-08	2.8584e-07		thiL	thiamine-phosphate kinase
gene-WX61RS01010	7.03932	-1.2852	0.410313	-2.43716	1.02639	-1.25216	0.210511	0.310508			phage gp6-like head-tail connector protein
gene-WX61RS03865	3078.58	-1.27205	0.414071	-2.41504	0.27599	-4.60904	4.04524e-06	2.20057e-05		rpmB	50S ribosomal protein L28
gene-WX61RS01760	128.228	-1.27089	0.414405	-2.4131	0.307442	-4.13375	3.56895e-05	0.000158966			FadR family transcriptional regulator
gene-WX61RS03505	63.7325	-1.2693	0.41486	-2.41045	0.368258	-3.44677	0.00056733	0.00190803			DNA cytosine methyltransferase
gene-WX61RS13060	10.809	-1.26757	0.415358	-2.40756	0.794764	-1.5949	0.110734	0.183082			helix-turn-helix domain-containing protein
gene-WX61RS03860	932.085	-1.26227	0.416888	-2.39872	0.280719	-4.49655	6.90645e-06	3.58092e-05		rpmG	50S ribosomal protein L33
gene-WX61RS01900	586.968	-1.26086	0.417295	-2.39639	0.287004	-4.39318	1.11705e-05	5.56012e-05			hypothetical protein
gene-WX61RS10995	416.133	-1.25765	0.418224	-2.39106	0.230733	-5.45068	5.01774e-08	3.94874e-07		argB	acetylglutamate kinase
gene-WX61RS13120	197.171	-1.25221	0.419806	-2.38205	0.231619	-5.40631	6.43355e-08	4.98412e-07			IS1595 family transposase
gene-WX61RS09820	67.6164	-1.2516	0.419982	-2.38106	0.350364	-3.5723	0.000353866	0.00124478			hypothetical protein
gene-WX61RS05110	416.956	-1.24836	0.420927	-2.37571	0.239569	-5.21084	1.87986e-07	1.33672e-06			CopD family copper resistance protein
gene-WX61RS09860	81.2966	-1.24397	0.422209	-2.36849	0.400694	-3.10454	0.00190578	0.00549913			hypothetical protein
gene-WX61RS05285	199.821	-1.23674	0.424329	-2.35666	0.269766	-4.5845	4.55064e-06	2.46204e-05			hypothetical protein
gene-WX61RS07815	317.203	-1.22576	0.427571	-2.33879	0.24111	-5.08384	3.69887e-07	2.45218e-06			tRNA-Leu
gene-WX61RS05205	90.257	-1.22449	0.42795	-2.33672	0.422605	-2.89747	0.00376186	0.00979068			helix-hairpin-helix domain-containing protein
gene-WX61RS06375	2155.56	-1.22395	0.428108	-2.33586	0.263197	-4.65033	3.31398e-06	1.82269e-05			ABC transporter ATP-binding protein
gene-WX61RS08030	1107.01	-1.22351	0.42824	-2.33514	0.267264	-4.57789	4.69688e-06	2.5311e-05		pabA	aminodeoxychorismate/anthranilate synthase component II
gene-WX61RS03510	132.563	-1.22278	0.428456	-2.33396	0.331551	-3.68807	0.000225964	0.000848788			DNA cytosine methyltransferase
gene-WX61RS03845	9172.9	-1.21738	0.430062	-2.32525	0.252037	-4.83018	1.36408e-06	8.03517e-06		rplU	50S ribosomal protein L21
gene-WX61RS01370	390.127	-1.21593	0.430495	-2.32291	0.293553	-4.14212	3.4411e-05	0.000153615			sodium:alanine symporter family protein
gene-WX61RS10480	277.811	-1.21571	0.430561	-2.32255	0.39586	-3.07107	0.00213296	0.0060581		pip	prolyl aminopeptidase
gene-WX61RS07205	600.085	-1.2144	0.430952	-2.32045	0.206084	-5.89275	3.79822e-09	3.671e-08		aroK	shikimate kinase
gene-WX61RS02040	1810.37	-1.2138	0.43113	-2.31948	0.226351	-5.36248	8.20853e-08	6.16724e-07		gcvH	glycine cleavage system protein GcvH
gene-WX61RS08260	96.6939	-1.2087	0.432657	-2.3113	0.298721	-4.04626	5.20424e-05	0.000221877			HNH endonuclease
gene-WX61RS10965	394.137	-1.20518	0.433714	-2.30566	0.196306	-6.13931	8.28819e-10	9.31348e-09		proA	glutamate-5-semialdehyde dehydrogenase
gene-WX61RS11280	198.838	-1.20256	0.434503	-2.30148	0.291267	-4.12874	3.64762e-05	0.000161746		ung	uracil-DNA glycosylase
gene-WX61RS10345	383.959	-1.19605	0.436468	-2.29112	0.210313	-5.68701	1.2928e-08	1.11427e-07			hypothetical protein
gene-WX61RS00580	175.104	-1.19534	0.436684	-2.28999	0.283582	-4.21515	2.49613e-05	0.000116117			hypothetical protein
gene-WX61RS07300	50.9083	-1.18587	0.43956	-2.275	0.415661	-2.85297	0.00433122	0.0110699			response regulator
gene-WX61RS00910	1352.69	-1.18524	0.439753	-2.274	0.179476	-6.60387	4.00568e-11	5.77921e-10			DUF4760 domain-containing protein
gene-WX61RS08345	458.304	-1.18131	0.440951	-2.26783	0.178233	-6.62792	3.40454e-11	5.02106e-10		lpxK	tetraacyldisaccharide 4'-kinase
gene-WX61RS06765	630.055	-1.18114	0.441003	-2.26756	0.24978	-4.72872	2.25937e-06	1.28526e-05			DNA-binding transcriptional regulator
gene-WX61RS01895	209.504	-1.18026	0.441273	-2.26617	0.271335	-4.34982	1.36249e-05	6.69806e-05			MafI family immunity protein
gene-WX61RS11455	9.29265	-1.17574	0.442655	-2.25909	0.779808	-1.50773	0.131622	0.213057			transposase
gene-WX61RS06780	9.72541	-1.17275	0.443575	-2.25441	0.696043	-1.68488	0.0920117	0.156845			tRNA-Leu
gene-WX61RS07255	1407.89	-1.16866	0.444833	-2.24803	0.196824	-5.93761	2.89212e-09	2.8506e-08			cytochrome c biogenesis protein
gene-WX61RS13250	7.25799	-1.16771	0.445129	-2.24654	0.792146	-1.4741	0.140454	0.224073		ffs	signal recognition particle sRNA small type
gene-WX61RS06360	2669.08	-1.1648	0.446026	-2.24202	0.278224	-4.18655	2.83229e-05	0.000130233		ppk2	polyphosphate kinase 2
gene-WX61RS14790	501.627	-1.16422	0.446205	-2.24112	0.4048	-2.87604	0.00402698	0.0103454			FimV family protein
gene-WX61RS05900	3.2212	-1.16303	0.446574	-2.23927	1.1582	-1.00417	0.315297	0.426754			tRNA-Thr
gene-WX61RS03750	1840.12	-1.15215	0.449953	-2.22245	0.259453	-4.4407	8.96675e-06	4.53117e-05			YciI family protein
gene-WX61RS06600	1049.54	-1.1517	0.450093	-2.22176	0.214716	-5.36383	8.14739e-08	6.14449e-07			inositol monophosphatase family protein
gene-WX61RS09810	100.728	-1.14901	0.450933	-2.21762	0.353108	-3.254	0.00113793	0.00350174			hypothetical protein
gene-WX61RS14600	85.006	-1.14664	0.451677	-2.21397	0.326394	-3.51305	0.000442997	0.00152333			hypothetical protein
gene-WX61RS06190	463.709	-1.14045	0.453619	-2.20449	0.196235	-5.81163	6.18681e-09	5.62463e-08		nadD	nicotinate (nicotinamide) nucleotide adenylyltransferase
gene-WX61RS01975	17.0683	-1.13741	0.454575	-2.19986	0.602538	-1.8877	0.0590666	0.107497			C39 family peptidase
gene-WX61RS05775	1999.01	-1.13264	0.456079	-2.1926	0.186785	-6.06389	1.32869e-09	1.42996e-08		minC	septum site-determining protein MinC
gene-WX61RS09875	222.924	-1.1312	0.456536	-2.19041	0.272231	-4.15529	3.24874e-05	0.00014734			YbdD/YjiX family protein
gene-WX61RS06270	2531.22	-1.12697	0.457878	-2.18399	0.298137	-3.78002	0.000156813	0.000610988			sodium-dependent transporter
gene-WX61RS11410	3438.72	-1.12478	0.458573	-2.18068	0.21462	-5.24078	1.59895e-07	1.15703e-06		rpe	ribulose-phosphate 3-epimerase
gene-WX61RS06185	463.5	-1.12414	0.458775	-2.17972	0.193419	-5.81193	6.17562e-09	5.62463e-08			carbonic anhydrase
gene-WX61RS01590	4881.93	-1.12325	0.459059	-2.17837	0.225159	-4.98868	6.07918e-07	3.81495e-06			cytochrome c5 family protein
gene-WX61RS03940	193.905	-1.11967	0.460199	-2.17297	0.248508	-4.50557	6.61962e-06	3.45923e-05			dihydrofolate reductase
gene-WX61RS08825	1754.76	-1.11741	0.460922	-2.16957	0.200621	-5.56974	2.55126e-08	2.12534e-07		purC	phosphoribosylaminoimidazolesuccinocarboxamide synthase
gene-WX61RS06725	550.016	-1.11565	0.461483	-2.16693	0.158997	-7.0168	2.27009e-12	3.89633e-11			hypothetical protein
gene-WX61RS00960	148.194	-1.11456	0.461832	-2.16529	0.248606	-4.48324	7.35177e-06	3.80191e-05			DUF1983 domain-containing protein
gene-WX61RS06695	155.144	-1.11225	0.462573	-2.16182	0.289549	-3.8413	0.000122386	0.000482515		yiiD	membrane protein insertion efficiency factor YidD
gene-WX61RS06930	52.0717	-1.1113	0.462877	-2.1604	0.349609	-3.17869	0.0014794	0.00444937			hypothetical protein
gene-WX61RS03320	234.643	-1.10527	0.464814	-2.1514	0.386967	-2.85625	0.00428674	0.0109844			DUF1132 family protein
gene-WX61RS08850	522.229	-1.10525	0.464821	-2.15137	0.175422	-6.30053	2.9663e-10	3.64561e-09			hypothetical protein
gene-WX61RS10935	434.267	-1.10365	0.465339	-2.14897	0.249391	-4.42536	9.62801e-06	4.84075e-05			NUDIX hydrolase
gene-WX61RS06675	684.911	-1.09967	0.466623	-2.14306	0.17196	-6.39493	1.60617e-10	2.06315e-09		maf	septum formation protein Maf
gene-WX61RS05980	195.087	-1.09721	0.46742	-2.1394	0.263239	-4.16811	3.07131e-05	0.000139945			leucyl/phenylalanyl-tRNA--protein transferase
gene-WX61RS10680	98.7405	-1.09155	0.469258	-2.13102	0.2993	-3.64699	0.000265326	0.000971075		fitA	type II toxin-antitoxin system antitoxin FitA
gene-WX61RS14835	83.4496	-1.09125	0.469354	-2.13059	0.340003	-3.20954	0.00132949	0.00402893			hypothetical protein
gene-WX61RS03850	6207.36	-1.08893	0.47011	-2.12716	0.252238	-4.31707	1.58115e-05	7.62243e-05		rpmA	50S ribosomal protein L27
gene-WX61RS09715	195.527	-1.08812	0.470372	-2.12597	0.2582	-4.21426	2.50595e-05	0.000116302			DUF4043 family protein
gene-WX61RS08035	1827.95	-1.08681	0.470803	-2.12403	0.327673	-3.31674	0.000910755	0.00291062		trpD	anthranilate phosphoribosyltransferase
gene-WX61RS07515	715.321	-1.08662	0.470864	-2.12375	0.211765	-5.13123	2.87855e-07	1.96948e-06		dusB	tRNA dihydrouridine synthase DusB
gene-WX61RS03840	2652.5	-1.08621	0.470996	-2.12316	0.18273	-5.94435	2.7755e-09	2.74927e-08			polyprenyl synthetase family protein
gene-WX61RS07870	72.9508	-1.0824	0.472243	-2.11756	0.305997	-3.53728	0.000404265	0.0014047			tRNA-Leu
gene-WX61RS00210	94.3191	-1.0795	0.473194	-2.1133	0.358135	-3.01422	0.00257642	0.00713788		pdxH	pyridoxamine 5'-phosphate oxidase
gene-WX61RS10275	23.7085	-1.07821	0.473616	-2.11142	0.501501	-2.14997	0.0315576	0.0628941			tRNA-Asn
gene-WX61RS10630	8120.99	-1.07685	0.474061	-2.10943	0.264879	-4.06546	4.79384e-05	0.000206145		gltA	citrate (Si)-synthase
gene-WX61RS01710	26.5274	-1.07657	0.474156	-2.10901	0.440785	-2.44238	0.0145906	0.0323136			tRNA-Ile
gene-WX61RS08560	954.224	-1.07495	0.474688	-2.10665	0.208725	-5.15007	2.60396e-07	1.79394e-06			hypothetical protein
gene-WX61RS10230	388.13	-1.07334	0.475217	-2.1043	0.184338	-5.8227	5.79033e-09	5.33729e-08			DUF721 domain-containing protein
gene-WX61RS02195	709.607	-1.06633	0.477531	-2.09411	0.208638	-5.11094	3.20563e-07	2.14896e-06			CadD family cadmium resistance transporter
gene-WX61RS00270	114.405	-1.063	0.478635	-2.08928	0.384678	-2.76336	0.00572096	0.0142559			hypothetical protein
gene-WX61RS05590	0.755809	-1.06293	0.478658	-2.08918	2.31678	-0.458798	0.646379	0.741668			hypothetical protein
gene-WX61RS07370	94.4959	-1.06251	0.4788	-2.08856	0.326666	-3.25258	0.00114364	0.00351388			hypothetical protein
gene-WX61RS08350	728.753	-1.06189	0.479006	-2.08766	0.212329	-5.00113	5.69951e-07	3.60245e-06			DUF2059 domain-containing protein
gene-WX61RS02615	519.275	-1.05724	0.48055	-2.08095	0.387307	-2.72972	0.00633878	0.0156195			hypothetical protein
gene-WX61RS05280	1571.55	-1.05614	0.480918	-2.07936	0.27559	-3.83228	0.00012696	0.00049956			DUF1311 domain-containing protein
gene-WX61RS07465	626.935	-1.05485	0.481347	-2.0775	0.299034	-3.52754	0.000419447	0.00144735		nhaC	Na+/H+ antiporter NhaC
gene-WX61RS03495	63.8213	-1.05468	0.481403	-2.07726	0.296519	-3.55688	0.00037529	0.00131318			very short patch repair endonuclease
gene-WX61RS09310	10.6159	-1.05258	0.482104	-2.07424	0.638746	-1.64789	0.099375	0.167265			hypothetical protein
gene-WX61RS02985	277.016	-1.05068	0.482739	-2.07151	0.353628	-2.97116	0.0029668	0.00804194			hypothetical protein
gene-WX61RS09065	113.351	-1.04872	0.483398	-2.06869	0.25961	-4.03958	5.35459e-05	0.000227313			RnfH family protein
gene-WX61RS05595	38.9168	-1.04722	0.483899	-2.06655	0.399856	-2.619	0.00881892	0.0207792			DUF560 domain-containing protein
gene-WX61RS11890	2.49145	-1.04649	0.484145	-2.0655	1.27238	-0.822463	0.410813	0.527016			helix-turn-helix domain-containing protein
gene-WX61RS07335	184.388	-1.04506	0.484623	-2.06346	0.20846	-5.01325	5.35178e-07	3.41519e-06			hypothetical protein
gene-WX61RS14420	21.0594	-1.04387	0.485025	-2.06175	0.524986	-1.98838	0.0467702	0.0886852			hypothetical protein
gene-WX61RS10355	916.467	-1.04296	0.485331	-2.06045	0.174847	-5.96499	2.44654e-09	2.44777e-08			MFS transporter
gene-WX61RS01440	20.5662	-1.04074	0.486078	-2.05728	0.5154	-2.01928	0.0434576	0.0832764			hypothetical protein
gene-WX61RS07740	24.4292	-1.03915	0.486613	-2.05502	0.455202	-2.28284	0.0224399	0.0468321			IS1595 family transposase
gene-WX61RS14570	72.321	-1.03827	0.48691	-2.05377	0.417953	-2.48419	0.0129846	0.0291787			hypothetical protein
gene-WX61RS10035	1222.87	-1.03526	0.487928	-2.04948	0.172369	-6.00606	1.9009e-09	1.97119e-08			MFS transporter
gene-WX61RS14120	3.72316	-1.03142	0.489228	-2.04404	1.12055	-0.920462	0.357331	0.472722			hypothetical protein
gene-WX61RS09510	319.657	-1.02977	0.489787	-2.04171	0.331557	-3.10587	0.00189718	0.00548228			integrase arm-type DNA-binding domain-containing protein
gene-WX61RS03770	1287.17	-1.02609	0.491039	-2.0365	0.168712	-6.08189	1.18773e-09	1.29932e-08		lapB	lipopolysaccharide assembly protein LapB
gene-WX61RS02085	8.79166	-1.02584	0.491123	-2.03615	0.827731	-1.23934	0.215218	0.316003			IS1595 family transposase
gene-WX61RS09775	359.406	-1.02451	0.491577	-2.03427	0.229585	-4.46245	8.10297e-06	4.15799e-05			SDR family oxidoreductase
gene-WX61RS07520	137.773	-1.02256	0.492242	-2.03152	0.229348	-4.45855	8.25145e-06	4.2233e-05			Fis family transcriptional regulator
gene-WX61RS14955	67.2087	-1.02	0.493115	-2.02792	0.333135	-3.06184	0.00219983	0.00621258			hypothetical protein
gene-WX61RS00045	959.42	-1.016	0.494486	-2.0223	0.18625	-5.45502	4.89683e-08	3.89983e-07			hypothetical protein
gene-WX61RS07245	4924.38	-1.01481	0.494894	-2.02064	0.252897	-4.01274	6.0019e-05	0.000252105			cytochrome c4
gene-WX61RS10350	123.847	-1.01429	0.495071	-2.01991	0.282069	-3.5959	0.000323272	0.00114935		ccoS	cbb3-type cytochrome oxidase assembly protein CcoS
gene-WX61RS03690	13.3054	-1.01372	0.495267	-2.01911	0.622905	-1.62741	0.10365	0.173126			IS110-like element ISNgo3 family transposase
gene-WX61RS11700	13.0635	-1.01031	0.496441	-2.01434	0.594024	-1.70078	0.0889839	0.151944			hypothetical protein
gene-WX61RS06060	202.262	-1.008	0.497235	-2.01112	0.223891	-4.50219	6.72581e-06	3.49637e-05		mntP	manganese efflux pump MntP family protein
gene-WX61RS01665	429.791	-1.0078	0.497304	-2.01084	0.192384	-5.23847	1.61913e-07	1.16378e-06		folP	dihydropteroate synthase
gene-WX61RS04915	2061.73	-1.00488	0.498312	-2.00677	0.275793	-3.6436	0.00026885	0.000980368		sstT	serine/threonine transporter SstT
gene-WX61RS01540	856.701	-1.00303	0.49895	-2.00421	0.164134	-6.11108	9.8957e-10	1.10069e-08			paraquat-inducible protein A
gene-WX61RS01390	328.678	-1.00176	0.499389	-2.00245	0.328283	-3.05152	0.00227684	0.00640282			Lrp/AsnC ligand binding domain-containing protein
gene-WX61RS06160	726.269	-1.00109	0.499623	-2.00151	0.195298	-5.12597	2.96018e-07	2.0115e-06		ubiG	bifunctional 2-polyprenyl-6-hydroxyphenol methylase/3-demethylubiquinol 3-O-methyltransferase UbiG
gene-WX61RS10715	109.555	1.0028	2.00389	2.00389	0.278658	3.59869	0.000319821	0.00113911			C40 family peptidase
gene-WX61RS04100	206.969	1.00463	2.00644	2.00644	0.304171	3.30286	0.000957028	0.00304384			alpha/beta fold hydrolase
gene-WX61RS08420	359.002	1.00941	2.01309	2.01309	0.242176	4.16809	3.07162e-05	0.000139945		nusB	transcription antitermination factor NusB
gene-WX61RS08230	4736.85	1.01483	2.02066	2.02066	0.211648	4.79489	1.62764e-06	9.47555e-06			inorganic diphosphatase
gene-WX61RS11630	57.7561	1.01631	2.02274	2.02274	0.355314	2.86031	0.00423225	0.0108588		hicB	type II toxin-antitoxin system HicB family antitoxin
gene-WX61RS07320	2447.78	1.01707	2.02381	2.02381	0.204566	4.97185	6.63173e-07	4.11332e-06		secB	protein-export chaperone SecB
gene-WX61RS01570	1859.23	1.01849	2.0258	2.0258	0.158129	6.44089	1.18772e-10	1.5978e-09		gcvP	aminomethyl-transferring glycine dehydrogenase
gene-WX61RS06740	4161.18	1.02273	2.03175	2.03175	0.173643	5.88981	3.86651e-09	3.71895e-08		leuS	leucine--tRNA ligase
gene-WX61RS04070	1016.8	1.02432	2.034	2.034	0.239793	4.27167	1.94015e-05	9.28569e-05			RNB domain-containing ribonuclease
gene-WX61RS11225	525.852	1.02795	2.03912	2.03912	0.387296	2.65417	0.00795049	0.0189574		glnD	[protein-PII] uridylyltransferase
gene-WX61RS11460	98.9196	1.02897	2.04057	2.04057	0.379278	2.71297	0.00666822	0.0163101		purE	5-(carboxyamino)imidazole ribonucleotide mutase
gene-WX61RS04195	259.414	1.03122	2.04375	2.04375	0.263497	3.9136	9.09309e-05	0.00037027			NgoFVII family restriction endonuclease
gene-WX61RS04105	719.866	1.03324	2.04661	2.04661	0.239058	4.32212	1.54538e-05	7.4681e-05		trpC	indole-3-glycerol phosphate synthase TrpC
gene-WX61RS09750	80.601	1.03689	2.0518	2.0518	0.331976	3.12338	0.00178787	0.00523358			hypothetical protein
gene-WX61RS02530	587.356	1.0388	2.05452	2.05452	0.254192	4.08668	4.37586e-05	0.000190102		amiA	N-acetylmuramoyl-L-alanine amidase
gene-WX61RS00575	327.697	1.03971	2.05581	2.05581	0.22926	4.53507	5.75841e-06	3.03307e-05			sulfite exporter TauE/SafE family protein
gene-WX61RS11385	2882.4	1.04125	2.05801	2.05801	0.192425	5.4112	6.26042e-08	4.86894e-07			ABC-F family ATPase
gene-WX61RS04715	345.4	1.04305	2.06058	2.06058	0.218979	4.76325	1.90499e-06	1.09304e-05		xth	exodeoxyribonuclease III
gene-WX61RS00060	2712.37	1.04489	2.0632	2.0632	0.198804	5.25586	1.47335e-07	1.0706e-06		fpr	ferredoxin--NADP reductase
gene-WX61RS14830	17.2849	1.04764	2.06715	2.06715	0.495288	2.11521	0.0344118	0.0679029			pilin
gene-WX61RS00670	304.4	1.04865	2.0686	2.0686	0.252858	4.1472	3.36563e-05	0.000150923			YqgE/AlgH family protein
gene-WX61RS02100	1309.8	1.05053	2.0713	2.0713	0.259165	4.05353	5.04511e-05	0.000216018		nqrC	Na(+)-translocating NADH-quinone reductase subunit C
gene-WX61RS00415	784.44	1.05106	2.07206	2.07206	0.209344	5.02076	5.1467e-07	3.30551e-06			DUF4149 domain-containing protein
gene-WX61RS00300	167.58	1.05189	2.07325	2.07325	0.252703	4.16256	3.14704e-05	0.000143054			type III restriction endonuclease subunit M
gene-WX61RS11145	270.404	1.05289	2.07469	2.07469	0.272287	3.86684	0.000110253	0.00043815			CapA family protein
gene-WX61RS11375	2622.9	1.05487	2.07753	2.07753	0.150996	6.98608	2.82672e-12	4.7294e-11			SurA N-terminal domain-containing protein
gene-WX61RS04110	589.714	1.06024	2.08528	2.08528	0.164403	6.44902	1.12574e-10	1.53516e-09		recQ	DNA helicase RecQ
gene-WX61RS03650	310.648	1.06828	2.09694	2.09694	0.220344	4.84826	1.24549e-06	7.44677e-06			DUF3418 domain-containing protein
gene-WX61RS06655	467.258	1.07516	2.10695	2.10695	0.274725	3.91357	9.09402e-05	0.00037027		plsX	phosphate acyltransferase PlsX
gene-WX61RS10090	14.582	1.07603	2.10822	2.10822	0.559858	1.92196	0.0546102	0.100862			tRNA-Arg
gene-WX61RS04050	382.704	1.08073	2.1151	2.1151	0.237865	4.54346	5.53391e-06	2.93814e-05			tellurite resistance TerB family protein
gene-WX61RS09135	169.164	1.08257	2.11781	2.11781	0.295934	3.65816	0.000254034	0.000938371		murB	UDP-N-acetylmuramate dehydrogenase
gene-WX61RS03855	1499.78	1.08583	2.1226	2.1226	0.195957	5.54118	3.00443e-08	2.46165e-07		ubiM	5-demethoxyubiquinol-8 5-hydroxylase UbiM
gene-WX61RS11080	464.252	1.08712	2.12449	2.12449	0.257873	4.2157	2.49002e-05	0.000116104		fdx	ISC system 2Fe-2S type ferredoxin
gene-WX61RS10635	10044	1.08819	2.12608	2.12608	0.146386	7.43372	1.05583e-13	2.31006e-12		sucA	2-oxoglutarate dehydrogenase E1 component
gene-WX61RS10690	4357.57	1.09176	2.13134	2.13134	0.213069	5.12398	2.99151e-07	2.02588e-06			iron-sulfur cluster-binding protein
gene-WX61RS08015	1428.07	1.09578	2.13728	2.13728	0.213981	5.12092	3.04053e-07	2.0521e-06		uvrA	excinuclease ABC subunit UvrA
gene-WX61RS07990	551.669	1.09728	2.13951	2.13951	0.248752	4.41114	1.02827e-05	5.15691e-05			AMP-binding protein
gene-WX61RS04430	7.05079	1.09788	2.1404	2.1404	0.754044	1.45599	0.145395	0.229747			pilin
gene-WX61RS11155	3461.79	1.09948	2.14278	2.14278	0.233968	4.6993	2.61059e-06	1.46827e-05		ilvD	dihydroxy-acid dehydratase
gene-WX61RS07505	1055.15	1.10516	2.15122	2.15122	0.258834	4.26976	1.95686e-05	9.33517e-05			DEAD/DEAH box helicase
gene-WX61RS00650	545.247	1.11337	2.1635	2.1635	0.260153	4.27965	1.87187e-05	8.98045e-05		uvrB	excinuclease ABC subunit B
gene-WX61RS02535	256.673	1.11852	2.17124	2.17124	0.242328	4.61572	3.91729e-06	2.14267e-05			Fic family protein
gene-WX61RS06040	4599.3	1.11975	2.17309	2.17309	0.161338	6.94035	3.91124e-12	6.38301e-11		gyrB	DNA topoisomerase (ATP-hydrolyzing) subunit B
gene-WX61RS03095	304.643	1.1244	2.1801	2.1801	0.222539	5.05257	4.35901e-07	2.8362e-06		lptB	LPS export ABC transporter ATP-binding protein
gene-WX61RS01520	82.0677	1.12562	2.18195	2.18195	0.377954	2.97818	0.00289963	0.00788684			hypothetical protein
gene-WX61RS07040	272.07	1.12675	2.18367	2.18367	0.261658	4.3062	1.66081e-05	7.98714e-05			hypothetical protein
gene-WX61RS02095	1521.47	1.12786	2.18534	2.18534	0.267813	4.21137	2.53828e-05	0.000117528		nqrB	NADH:ubiquinone reductase (Na(+)-transporting) subunit B
gene-WX61RS10660	3526.07	1.13371	2.19423	2.19423	0.220194	5.14869	2.6231e-07	1.80089e-06		sucD	succinate--CoA ligase subunit alpha
gene-WX61RS00880	825.216	1.13437	2.19522	2.19522	0.255324	4.44285	8.87741e-06	4.49743e-05			fatty acid--CoA ligase
gene-WX61RS11480	328.914	1.14091	2.2052	2.2052	0.238122	4.79127	1.65728e-06	9.592e-06		mutL	DNA mismatch repair endonuclease MutL
gene-WX61RS09345	515.156	1.14545	2.21216	2.21216	0.280314	4.08633	4.38257e-05	0.000190102			alpha/beta hydrolase
gene-WX61RS07755	3804.07	1.14941	2.21823	2.21823	0.181412	6.33591	2.35946e-10	2.91782e-09		alaS	alanine--tRNA ligase
gene-WX61RS02820	3168.84	1.15122	2.22101	2.22101	0.195969	5.87449	4.24154e-09	4.02138e-08			outer membrane beta-barrel protein
gene-WX61RS08470	1564.37	1.15262	2.22318	2.22318	0.187767	6.13858	8.32646e-10	9.31348e-09		ftsN	cell division protein FtsN
gene-WX61RS07965	2258.59	1.153	2.22376	2.22376	0.186357	6.18706	6.12966e-10	7.09543e-09		glnS	glutamine--tRNA ligase/YqeY domain fusion protein
gene-WX61RS00705	9048.77	1.15406	2.22539	2.22539	0.231355	4.98824	6.09319e-07	3.81495e-06		lpdA	dihydrolipoyl dehydrogenase
gene-WX61RS11680	2339.31	1.15656	2.22925	2.22925	0.278865	4.14739	3.36289e-05	0.000150923			bifunctional 4-hydroxy-2-oxoglutarate aldolase/2-dehydro-3-deoxy-phosphogluconate aldolase
gene-WX61RS06815	23.4045	1.15678	2.22959	2.22959	0.440142	2.62819	0.00858408	0.0202499			cupin domain-containing protein
gene-WX61RS14240	1.52098	1.15713	2.23013	2.23013	1.68379	0.687215	0.491948	0.60243			transposase
gene-WX61RS06615	4495.97	1.15824	2.23185	2.23185	0.224466	5.16	2.46952e-07	1.7252e-06		guaA	glutamine-hydrolyzing GMP synthase
gene-WX61RS10195	6.04341	1.15962	2.23398	2.23398	0.84829	1.367	0.171624	0.264886			hypothetical protein
gene-WX61RS06055	1257.78	1.16109	2.23627	2.23627	0.643572	1.80414	0.0712094	0.125578			cytochrome-c peroxidase
gene-WX61RS10220	542.68	1.1703	2.25058	2.25058	0.394297	2.96807	0.00299681	0.00810685		dnaG	DNA primase
gene-WX61RS07930	4550.99	1.17151	2.25248	2.25248	0.189181	6.19255	5.91969e-10	6.89245e-09			FKBP-type peptidyl-prolyl cis-trans isomerase
gene-WX61RS08735	155.979	1.17199	2.25323	2.25323	0.327664	3.57681	0.000347817	0.00122567		scpB	SMC-Scp complex subunit ScpB
gene-WX61RS13260	245319	1.17652	2.26031	2.26031	0.240601	4.88991	1.00881e-06	6.10498e-06		ssrA	transfer-messenger RNA
gene-WX61RS02825	21.6939	1.17683	2.2608	2.2608	0.491543	2.39416	0.0166583	0.0362082			hypothetical protein
gene-WX61RS11390	492.252	1.18952	2.28077	2.28077	0.198414	5.99512	2.03337e-09	2.08682e-08		cca	multifunctional CCA addition/repair protein
gene-WX61RS06410	228.806	1.18957	2.28084	2.28084	0.258939	4.59401	4.34802e-06	2.35883e-05			acyl-CoA thioesterase
gene-WX61RS04225	2543.09	1.19049	2.28229	2.28229	0.191365	6.22101	4.93961e-10	5.82383e-09		nuoG	NADH-quinone oxidoreductase subunit G
gene-WX61RS00410	1315.49	1.19344	2.28698	2.28698	0.208466	5.72489	1.035e-08	9.07792e-08		kdsA	3-deoxy-8-phosphooctulonate synthase
gene-WX61RS07640	303.373	1.19422	2.28821	2.28821	0.222128	5.37626	7.60476e-08	5.75706e-07			HAMP domain-containing histidine kinase
gene-WX61RS03390	933.265	1.19503	2.2895	2.2895	0.249588	4.78802	1.68436e-06	9.72048e-06		trkA	Trk system potassium transporter TrkA
gene-WX61RS06625	1642.4	1.19647	2.29178	2.29178	0.219391	5.45359	4.93638e-08	3.91567e-07		fabD	ACP S-malonyltransferase
gene-WX61RS06560	2990.38	1.19787	2.294	2.294	0.199962	5.99048	2.09226e-09	2.13625e-08		glyS	glycine--tRNA ligase subunit beta
gene-WX61RS14650	3.40193	1.20254	2.30144	2.30144	1.29967	0.925263	0.354829	0.469724			hypothetical protein
gene-WX61RS00155	298.553	1.20296	2.30211	2.30211	0.212487	5.66133	1.50204e-08	1.2835e-07			DUF1853 family protein
gene-WX61RS07045	1064.18	1.20407	2.30389	2.30389	0.250425	4.8081	1.52368e-06	8.92249e-06		tyrS	tyrosine--tRNA ligase
gene-WX61RS09205	800.752	1.20934	2.31231	2.31231	0.188994	6.3988	1.56608e-10	2.02471e-09			type I restriction endonuclease subunit R
gene-WX61RS03625	977.115	1.20944	2.31248	2.31248	0.187841	6.43864	1.20546e-10	1.61079e-09		argJ	bifunctional glutamate N-acetyltransferase/amino-acid acetyltransferase ArgJ
gene-WX61RS05080	856.353	1.21065	2.31441	2.31441	0.188964	6.40675	1.48654e-10	1.93444e-09		ftsX	cell division protein FtsX
gene-WX61RS09280	229.59	1.21179	2.31624	2.31624	0.257171	4.712	2.45298e-06	1.38354e-05			hypothetical protein
gene-WX61RS00485	23422.2	1.21288	2.31799	2.31799	0.266001	4.55967	5.1233e-06	2.74946e-05		rpsA	30S ribosomal protein S1
gene-WX61RS08970	119.419	1.22357	2.33524	2.33524	0.314479	3.89078	9.99224e-05	0.0004011			DEAD/DEAH box helicase
gene-WX61RS08160	592.752	1.22361	2.3353	2.3353	0.252571	4.84462	1.26853e-06	7.5618e-06		prfC	peptide chain release factor 3
gene-WX61RS04705	311.989	1.23144	2.34802	2.34802	0.222511	5.53432	3.12441e-08	2.54947e-07			alpha/beta hydrolase
gene-WX61RS00435	1990.56	1.23499	2.35379	2.35379	0.217724	5.67226	1.40927e-08	1.20942e-07		nrdB	ribonucleotide-diphosphate reductase subunit beta
gene-WX61RS02945	1510.75	1.23562	2.35483	2.35483	0.193308	6.39197	1.63766e-10	2.09011e-09		hemN	oxygen-independent coproporphyrinogen III oxidase
gene-WX61RS08755	131.644	1.23714	2.35731	2.35731	0.303084	4.08185	4.4679e-05	0.000192963		mnmC	FAD-dependent 5-carboxymethylaminomethyl-2-thiouridine(34) oxidoreductase MnmC
gene-WX61RS02325	2.28548	1.24053	2.36285	2.36285	1.58201	0.784144	0.432955	0.548607			hypothetical protein
gene-WX61RS01310	416.696	1.24149	2.36442	2.36442	0.198397	6.25758	3.9099e-10	4.68953e-09			outer membrane beta-barrel protein
gene-WX61RS01630	2923.16	1.24941	2.37744	2.37744	0.146286	8.54085	1.33239e-17	4.73714e-16		serS	serine--tRNA ligase
gene-WX61RS11580	10.7416	1.25009	2.37857	2.37857	0.691248	1.80846	0.0705354	0.1245			baseplate J/gp47 family protein
gene-WX61RS11490	926.062	1.25088	2.37986	2.37986	0.233527	5.35647	8.48613e-08	6.29766e-07			YbaB/EbfC family nucleoid-associated protein
gene-WX61RS11755	31.414	1.25357	2.3843	2.3843	0.394581	3.17696	0.00148829	0.00446937			restriction endonuclease subunit S
gene-WX61RS09115	480.536	1.26	2.39496	2.39496	0.247637	5.08809	3.6169e-07	2.41653e-06		nadK	NAD(+) kinase
gene-WX61RS03205	5.23779	1.2633	2.40044	2.40044	0.980936	1.28785	0.197798	0.295215			hypothetical protein
gene-WX61RS08195	417.551	1.26513	2.40349	2.40349	0.240213	5.26671	1.3889e-07	1.01293e-06		fbpB	heme ABC transporter permease FbpB
gene-WX61RS07065	4027.62	1.26892	2.40981	2.40981	0.181389	6.99556	2.64206e-12	4.45792e-11		ileS	isoleucine--tRNA ligase
gene-WX61RS14005	22.8072	1.27721	2.4237	2.4237	0.506114	2.52357	0.0116171	0.0264038			hypothetical protein
gene-WX61RS09180	1465.3	1.2811	2.43024	2.43024	0.161782	7.91867	2.4006e-15	6.3728e-14		rfaD	ADP-glyceromanno-heptose 6-epimerase
gene-WX61RS07600	145.369	1.28259	2.43275	2.43275	0.257293	4.98495	6.19787e-07	3.86832e-06			zinc ABC transporter substrate-binding protein
gene-WX61RS08095	634.672	1.28279	2.43309	2.43309	0.366349	3.50155	0.000462566	0.00157971		amtB	ammonium transporter
gene-WX61RS04720	1004.65	1.29684	2.4569	2.4569	0.204275	6.3485	2.17423e-10	2.70556e-09		cysS	cysteine--tRNA ligase
gene-WX61RS14415	5.16741	1.29827	2.45934	2.45934	0.846981	1.53282	0.12532	0.204518			hypothetical protein
gene-WX61RS04185	976.027	1.29879	2.46023	2.46023	0.219956	5.9048	3.53078e-09	3.44598e-08		nuoN	NADH-quinone oxidoreductase subunit NuoN
gene-WX61RS12005	18.8776	1.30022	2.46266	2.46266	0.509183	2.55354	0.0106635	0.02463			transposase
gene-WX61RS11005	249.142	1.30065	2.4634	2.4634	0.211111	6.16097	7.23027e-10	8.23714e-09			HAD family hydrolase
gene-WX61RS04040	535.296	1.30224	2.46612	2.46612	0.199092	6.5409	6.11496e-11	8.39648e-10			deoxyribodipyrimidine photo-lyase
gene-WX61RS07760	943.991	1.30453	2.47003	2.47003	0.321814	4.05367	5.04212e-05	0.000216018			polyamine ABC transporter substrate-binding protein
gene-WX61RS04965	472.884	1.3179	2.49303	2.49303	0.185719	7.09621	1.28223e-12	2.29992e-11			DUF2063 domain-containing protein
gene-WX61RS04710	171.427	1.31866	2.49434	2.49434	0.275099	4.7934	1.63977e-06	9.51833e-06			hypothetical protein
gene-WX61RS00220	273.049	1.32406	2.5037	2.5037	0.273516	4.8409	1.29252e-06	7.6818e-06			OFA family MFS transporter
gene-WX61RS02215	565.034	1.32582	2.50675	2.50675	0.242762	5.46138	4.72446e-08	3.77767e-07			MacB family efflux pump subunit
gene-WX61RS10340	8346.48	1.32671	2.5083	2.5083	0.199643	6.6454	3.02385e-11	4.52667e-10		ackA	acetate kinase
gene-WX61RS10500	339.199	1.32894	2.51217	2.51217	0.256562	5.17979	2.22136e-07	1.57258e-06		rlmB	23S rRNA (guanosine(2251)-2'-O)-methyltransferase RlmB
gene-WX61RS07925	308.942	1.33257	2.51851	2.51851	0.305378	4.36367	1.27897e-05	6.31866e-05		holC	DNA polymerase III subunit chi
gene-WX61RS10055	4548.48	1.33542	2.5235	2.5235	0.225736	5.91586	3.30146e-09	3.23804e-08		tkt	transketolase
gene-WX61RS03175	1.39103	1.33704	2.52632	2.52632	1.6286	0.820973	0.411661	0.527764			hypothetical protein
gene-WX61RS00190	3163.44	1.33791	2.52785	2.52785	0.145136	9.21835	3.01709e-20	1.58079e-18		gatA	Asp-tRNA(Asn)/Glu-tRNA(Gln) amidotransferase subunit GatA
gene-WX61RS04205	199.447	1.3433	2.53731	2.53731	0.268255	5.00756	5.51258e-07	3.4954e-06		nuoK	NADH-quinone oxidoreductase subunit NuoK
gene-WX61RS06840	345.623	1.34871	2.54685	2.54685	0.225752	5.97432	2.31057e-09	2.3234e-08			hypothetical protein
gene-WX61RS11245	1248.59	1.34882	2.54704	2.54704	0.224063	6.01985	1.74582e-09	1.82944e-08		lipA	lipoyl synthase (alias RS02131)
gene-WX61RS14910	59.7997	1.35423	2.55661	2.55661	0.426906	3.17221	0.00151285	0.00450909			hypothetical protein
gene-WX61RS00645	1309.6	1.35794	2.56318	2.56318	0.238739	5.68795	1.28571e-08	1.11297e-07			carbonic anhydrase family protein
gene-WX61RS02130	1407.3	1.36358	2.57322	2.57322	0.178809	7.62589	2.42357e-14	5.67685e-13		grpE	nucleotide exchange factor GrpE
gene-WX61RS00675	170.877	1.36435	2.57461	2.57461	0.343728	3.96927	7.20924e-05	0.000297176		ruvX	Holliday junction resolvase RuvX
gene-WX61RS04975	49.3128	1.37765	2.59845	2.59845	0.377488	3.64952	0.000262731	0.000965123			zf-HC2 domain-containing protein
gene-WX61RS07210	7465.79	1.37819	2.59942	2.59942	0.163291	8.44008	3.17113e-17	1.03503e-15		pilQ	type IV pilus secretin PilQ
gene-WX61RS11405	362.436	1.37992	2.60254	2.60254	0.203844	6.7695	1.29232e-11	2.026e-10		ruvB	Holliday junction branch migration DNA helicase RuvB
gene-WX61RS08745	280.84	1.3847	2.61117	2.61117	0.284172	4.87274	1.10059e-06	6.64021e-06			tRNA-Arg
gene-WX61RS09415	13.5013	1.38514	2.61197	2.61197	0.732255	1.89161	0.0585435	0.106912			sulfate/molybdate ABC transporter ATP-binding protein
gene-WX61RS00110	1360.44	1.3877	2.61661	2.61661	0.20619	6.7302	1.69427e-11	2.57503e-10		leuD	3-isopropylmalate dehydratase small subunit
gene-WX61RS05235	141.402	1.39179	2.62404	2.62404	0.301918	4.60983	4.03008e-06	2.19833e-05		rfbA	glucose-1-phosphate thymidylyltransferase RfbA
gene-WX61RS08625	1460.75	1.39964	2.63835	2.63835	0.253087	5.53027	3.1974e-08	2.59838e-07		infC	translation initiation factor IF-3
gene-WX61RS04365	777.913	1.40371	2.64581	2.64581	0.17967	7.81269	5.59818e-15	1.3986e-13		glmU	bifunctional UDP-N-acetylglucosamine diphosphorylase/glucosamine-1-phosphate N-acetyltransferase GlmU
gene-WX61RS02695	885.486	1.40574	2.64953	2.64953	0.205135	6.85274	7.24475e-12	1.14479e-10		murG	undecaprenyldiphospho-muramoylpentapeptide beta-N-acetylglucosaminyltransferase
gene-WX61RS00615	213.159	1.40789	2.65348	2.65348	0.221233	6.36384	1.96773e-10	2.47959e-09		uvrC	excinuclease ABC subunit UvrC
gene-WX61RS08965	920.196	1.41122	2.65961	2.65961	0.220016	6.41415	1.41608e-10	1.85488e-09			uroporphyrinogen decarboxylase
gene-WX61RS00360	3577.8	1.41416	2.66505	2.66505	0.135946	10.4024	2.41741e-25	2.70896e-23		gyrA	DNA gyrase subunit A
gene-WX61RS04055	481.922	1.4149	2.66641	2.66641	0.209786	6.74448	1.53576e-11	2.38883e-10			acyltransferase
gene-WX61RS08005	444.486	1.41624	2.66888	2.66888	0.26214	5.40259	6.56837e-08	5.06885e-07		dcm	DNA (cytosine-5-)-methyltransferase
gene-WX61RS10225	4667.47	1.42271	2.6809	2.6809	0.161679	8.79964	1.37252e-18	5.81421e-17		secA	preprotein translocase subunit SecA
gene-WX61RS06405	729.468	1.42706	2.68899	2.68899	0.192773	7.4028	1.33344e-13	2.85471e-12			hypothetical protein
gene-WX61RS15035	149.518	1.43195	2.69812	2.69812	0.286875	4.99155	5.98952e-07	3.77378e-06			hypothetical protein
gene-WX61RS04970	141.339	1.43509	2.70399	2.70399	0.291912	4.91618	8.82478e-07	5.37313e-06			sigma-70 family RNA polymerase sigma factor
gene-WX61RS00695	12275.2	1.43552	2.7048	2.7048	0.222752	6.44449	1.1599e-10	1.57099e-09		aceF	dihydrolipoyllysine-residue acetyltransferase
gene-WX61RS02725	755.122	1.43931	2.71191	2.71191	0.197506	7.28742	3.15945e-13	6.22819e-12		murF	UDP-N-acetylmuramoyl-tripeptide--D-alanyl-D-alanine ligase
gene-WX61RS04215	487.24	1.44017	2.71353	2.71353	0.233765	6.16075	7.24008e-10	8.23714e-09		nuoI	NADH-quinone oxidoreductase subunit NuoI
gene-WX61RS02065	357.573	1.44163	2.71628	2.71628	0.268009	5.37903	7.48886e-08	5.71276e-07			DUF1415 domain-containing protein
gene-WX61RS08315	726.144	1.44945	2.73104	2.73104	0.21148	6.85384	7.1895e-12	1.14479e-10		ligA	NAD-dependent DNA ligase LigA
gene-WX61RS01560	222.386	1.45136	2.73466	2.73466	0.266202	5.4521	4.97772e-08	3.9328e-07			arylesterase
gene-WX61RS03635	258.77	1.45167	2.73525	2.73525	0.287523	5.04891	4.44347e-07	2.88174e-06		hrpA	ATP-dependent RNA helicase HrpA
gene-WX61RS10945	43.6308	1.45482	2.74122	2.74122	0.346789	4.1951	2.72747e-05	0.000125703			CrcB family protein
gene-WX61RS11440	127.487	1.45716	2.74567	2.74567	0.260724	5.58889	2.28526e-08	1.91174e-07			response regulator transcription factor
gene-WX61RS04165	286.38	1.46148	2.7539	2.7539	0.313466	4.66231	3.12683e-06	1.73386e-05		rsgA	ribosome small subunit-dependent GTPase A
gene-WX61RS00865	66.6476	1.46256	2.75596	2.75596	0.327305	4.46848	7.87757e-06	4.05278e-05			DUF459 domain-containing protein
gene-WX61RS06450	278.027	1.49492	2.81848	2.81848	0.314042	4.76025	1.93356e-06	1.10624e-05			ClpXP protease specificity-enhancing factor
gene-WX61RS10920	226.452	1.49542	2.81947	2.81947	0.329337	4.5407	5.60672e-06	2.96309e-05		rlmJ	23S rRNA (adenine(2030)-N(6))-methyltransferase RlmJ
gene-WX61RS14720	112.173	1.49762	2.82376	2.82376	0.258782	5.78718	7.15789e-09	6.39351e-08			hypothetical protein
gene-WX61RS11515	326.532	1.51149	2.85105	2.85105	0.26798	5.64032	1.69738e-08	1.43808e-07		rep	DNA helicase Rep
gene-WX61RS04370	186.688	1.51188	2.85182	2.85182	0.260477	5.80429	6.4639e-09	5.84983e-08			alkylphosphonate utilization protein
gene-WX61RS07155	169.444	1.51545	2.85888	2.85888	0.237762	6.37382	1.84381e-10	2.33823e-09			polysaccharide biosynthesis protein
gene-WX61RS07425	154.537	1.51656	2.86107	2.86107	0.371316	4.08427	4.42158e-05	0.000191378		nagZ	beta-N-acetylhexosaminidase
gene-WX61RS11485	601.006	1.52359	2.87506	2.87506	0.245272	6.21184	5.23667e-10	6.13307e-09		dnaX	DNA polymerase III subunit gamma/tau
gene-WX61RS07840	1626.78	1.52431	2.87649	2.87649	0.180874	8.42744	3.53319e-17	1.13461e-15		hisB	imidazoleglycerol-phosphate dehydratase HisB
gene-WX61RS00790	503.971	1.52636	2.88059	2.88059	0.215296	7.0896	1.34503e-12	2.39103e-11		ttcA	tRNA 2-thiocytidine(32) synthetase TtcA
gene-WX61RS04210	431.449	1.52643	2.88072	2.88072	0.310715	4.91264	8.98595e-07	5.45458e-06		nuoJ	NADH-quinone oxidoreductase subunit J
gene-WX61RS05480	1681.21	1.53011	2.88807	2.88807	0.196347	7.79287	6.55016e-15	1.61005e-13		topA	type I DNA topoisomerase
gene-WX61RS07605	116.201	1.53435	2.89658	2.89658	0.276643	5.54633	2.91736e-08	2.40019e-07			metal ABC transporter permease
gene-WX61RS05230	51.6058	1.53632	2.90054	2.90054	0.425962	3.60671	0.000310103	0.00110648		rfbC	dTDP-4-dehydrorhamnose 3,5-epimerase
gene-WX61RS04775	549.011	1.53699	2.90189	2.90189	0.296758	5.17929	2.22736e-07	1.57258e-06			helix-turn-helix transcriptional regulator
gene-WX61RS01555	180.09	1.54755	2.92321	2.92321	0.273626	5.65573	1.55188e-08	1.32043e-07			DNA-3-methyladenine glycosylase
gene-WX61RS02115	1871.7	1.56477	2.9583	2.9583	0.274844	5.69331	1.24597e-08	1.08329e-07		nqrF	NADH:ubiquinone reductase (Na(+)-transporting) subunit F
gene-WX61RS08520	2269.02	1.57084	2.97077	2.97077	0.171782	9.14434	5.99924e-20	3.06269e-18			autotransporter domain-containing protein
gene-WX61RS04220	579.67	1.57366	2.97658	2.97658	0.209383	7.51569	5.66132e-14	1.2956e-12		nuoH	NADH-quinone oxidoreductase subunit NuoH
gene-WX61RS14765	1.3325	1.5762	2.98184	2.98184	2.27829	0.691838	0.489039	0.60109			hypothetical protein
gene-WX61RS00370	861.32	1.58341	2.99676	2.99676	0.205983	7.68708	1.50527e-14	3.61084e-13			site-specific recombinase
gene-WX61RS00490	1914.74	1.59677	3.02465	3.02465	0.283181	5.63868	1.71354e-08	1.44562e-07		ihfB	integration host factor subunit beta
gene-WX61RS02730	545.819	1.59765	3.0265	3.0265	0.197564	8.08672	6.12909e-16	1.69486e-14			phosphoethanolamine transferase
gene-WX61RS08010	298.952	1.60776	3.04779	3.04779	0.277818	5.7871	7.16099e-09	6.39351e-08			Eco29kI family restriction endonuclease
gene-WX61RS15000	0.710225	1.60844	3.04921	3.04921	2.73075	0.589008	0.555856	0.6627			hypothetical protein
gene-WX61RS07910	238.997	1.61569	3.06458	3.06458	0.224308	7.203	5.89017e-13	1.0759e-11		lptG	LPS export ABC transporter permease LptG
gene-WX61RS08205	131.051	1.6341	3.10394	3.10394	0.348845	4.68431	2.80902e-06	1.5666e-05			DUF4375 domain-containing protein
gene-WX61RS05145	4781.73	1.64763	3.13318	3.13318	0.225735	7.29893	2.90055e-13	5.83332e-12			PilT/PilU family type 4a pilus ATPase
gene-WX61RS09980	3001.4	1.65975	3.15962	3.15962	0.373264	4.44659	8.7243e-06	4.43114e-05		clpB	ATP-dependent chaperone ClpB
gene-WX61RS07995	2412.7	1.68394	3.21304	3.21304	0.244257	6.89413	5.41966e-12	8.77279e-11		pyrG	CTP synthase
gene-WX61RS05855	4668.2	1.68656	3.21888	3.21888	0.20314	8.30244	1.01992e-16	3.07676e-15		bamA	outer membrane protein assembly factor BamA
gene-WX61RS07890	5425.44	1.68866	3.22356	3.22356	0.255324	6.61378	3.7463e-11	5.48447e-10		ilvC	ketol-acid reductoisomerase
gene-WX61RS05625	4998.56	1.69411	3.23577	3.23577	0.318955	5.31143	1.08768e-07	7.99105e-07		rpsJ	30S ribosomal protein S10
gene-WX61RS06605	127.108	1.70157	3.25254	3.25254	0.441903	3.85054	0.000117856	0.000465577			YchJ family protein
gene-WX61RS09005	783.246	1.71031	3.27232	3.27232	0.281387	6.07816	1.21573e-09	1.32268e-08		recB	exodeoxyribonuclease V subunit beta
gene-WX61RS01730	111.64	1.71778	3.28929	3.28929	0.318417	5.39474	6.86227e-08	5.25492e-07			sodium-dependent transporter
gene-WX61RS14310	9.77652	1.71835	3.29061	3.29061	0.678464	2.53271	0.0113184	0.0258428			hypothetical protein
gene-WX61RS06415	221.118	1.71948	3.29317	3.29317	0.233462	7.36512	1.76992e-13	3.70938e-12			TlpA family protein disulfide reductase
gene-WX61RS05990	380.385	1.72063	3.2958	3.2958	0.256116	6.71817	1.84022e-11	2.77567e-10		gap	type I glyceraldehyde-3-phosphate dehydrogenase
gene-WX61RS10805	4.35185	1.72575	3.30751	3.30751	1.0803	1.59747	0.110161	0.18232			helix-turn-helix domain-containing protein
gene-WX61RS11295	453.903	1.7317	3.3212	3.3212	0.236108	7.33438	2.22758e-13	4.6199e-12			hypothetical protein
gene-WX61RS02165	11716.5	1.73568	3.33035	3.33035	0.184032	9.43139	4.04695e-21	2.44166e-19		dnaK	molecular chaperone DnaK
gene-WX61RS00970	19.8351	1.73745	3.33445	3.33445	0.54342	3.19724	0.00138748	0.0041983			C40 family peptidase
gene-WX61RS00125	3489.46	1.74539	3.35284	3.35284	0.210379	8.29638	1.07328e-16	3.1894e-15		leuB	3-isopropylmalate dehydrogenase
gene-WX61RS01550	503.365	1.75833	3.38306	3.38306	0.253262	6.94272	3.84632e-12	6.32894e-11			membrane integrity-associated transporter subunit PqiC
gene-WX61RS05490	941.804	1.76373	3.39575	3.39575	0.240929	7.32055	2.46965e-13	5.01742e-12			outer membrane beta-barrel protein
gene-WX61RS03955	2.54884	1.76899	3.40816	3.40816	1.40619	1.258	0.208391	0.308023			hypothetical protein
gene-WX61RS00900	2.39921	1.76902	3.40822	3.40822	1.31682	1.3434	0.179142	0.274151			hypothetical protein
gene-WX61RS10850	437.806	1.77168	3.41452	3.41452	0.283626	6.24655	4.19628e-10	5.00287e-09			DNA cytosine methyltransferase
gene-WX61RS05850	1009.26	1.77239	3.41619	3.41619	0.25078	7.06751	1.57739e-12	2.7549e-11			OmpH family outer membrane protein
gene-WX61RS07185	448.29	1.80252	3.48829	3.48829	0.199491	9.03561	1.63096e-19	7.5517e-18		ribD	bifunctional diaminohydroxyphosphoribosylaminopyrimidine deaminase/5-amino-6-(5-phosphoribosylamino)uracil reductase RibD
gene-WX61RS03600	218.695	1.80609	3.49693	3.49693	0.293551	6.15255	7.62484e-10	8.6256e-09		hslO	Hsp33 family molecular chaperone HslO
gene-WX61RS02710	217.121	1.80752	3.50041	3.50041	0.27545	6.56207	5.30658e-11	7.4793e-10			sel1 repeat family protein
gene-WX61RS09125	217.05	1.80788	3.50128	3.50128	0.242622	7.45143	9.23346e-14	2.0656e-12			SDR family oxidoreductase
gene-WX61RS09790	2578.37	1.8092	3.50449	3.50449	0.210521	8.59394	8.40371e-18	3.09848e-16			outer membrane beta-barrel protein
gene-WX61RS10485	2872.84	1.81181	3.51083	3.51083	0.216709	8.36056	6.24199e-17	1.94184e-15		bamC	outer membrane protein assembly factor BamC
gene-WX61RS08280	270.146	1.81243	3.51233	3.51233	0.248875	7.28248	3.27747e-13	6.39749e-12			potassium transporter Trk
gene-WX61RS02715	378.408	1.81564	3.52015	3.52015	0.208408	8.71194	2.98716e-18	1.14374e-16		mraY	phospho-N-acetylmuramoyl-pentapeptide-transferase
gene-WX61RS09405	232.812	1.81933	3.52917	3.52917	0.226114	8.04607	8.54973e-16	2.33185e-14			D-alanyl-D-alanine carboxypeptidase
gene-WX61RS02705	699.026	1.822	3.53571	3.53571	0.199611	9.12775	6.99368e-20	3.3962e-18		murD	UDP-N-acetylmuramoyl-L-alanine--D-glutamate ligase
gene-WX61RS04190	983.926	1.82217	3.53613	3.53613	0.237344	7.67733	1.62436e-14	3.85012e-13		nuoM	NADH-quinone oxidoreductase subunit M
gene-WX61RS10875	69.1926	1.83724	3.57325	3.57325	0.362787	5.06423	4.10053e-07	2.68558e-06			outer membrane beta-barrel protein
gene-WX61RS10580	7960.95	1.84729	3.59825	3.59825	0.223695	8.25808	1.48039e-16	4.3345e-15		metE	5-methyltetrahydropteroyltriglutamate--homocysteine S-methyltransferase
gene-WX61RS08605	671.171	1.84985	3.60462	3.60462	0.274357	6.74249	1.55697e-11	2.40304e-10			ferrochelatase
gene-WX61RS05830	424.367	1.8523	3.61076	3.61076	0.255898	7.23845	4.53838e-13	8.52445e-12		lpxA	acyl-ACP--UDP-N-acetylglucosamine O-acyltransferase
gene-WX61RS08585	339.002	1.85477	3.61695	3.61695	0.318672	5.82033	5.87319e-09	5.38872e-08		lnt	apolipoprotein N-acyltransferase
gene-WX61RS00800	732.785	1.86509	3.64291	3.64291	0.290522	6.4198	1.36455e-10	1.79922e-09			type III restriction endonuclease subunit M
gene-WX61RS08100	1147.72	1.86907	3.65297	3.65297	0.306502	6.09806	1.07361e-09	1.18097e-08		rho	transcription termination factor Rho
gene-WX61RS02735	716.213	1.87202	3.66044	3.66044	0.258345	7.24619	4.28652e-13	8.12806e-12		murE	UDP-N-acetylmuramoyl-L-alanyl-D-glutamate--2,6-diaminopimelate ligase
gene-WX61RS00005	129.303	1.87917	3.67863	3.67863	0.367431	5.11435	3.14829e-07	2.11765e-06			type I restriction endonuclease subunit R
gene-WX61RS04770	1610.58	1.89871	3.7288	3.7288	0.255981	7.4174	1.19443e-13	2.5849e-12		map	type I methionyl aminopeptidase
gene-WX61RS00400	86.0068	1.9269	3.80237	3.80237	0.330487	5.83048	5.52673e-09	5.11801e-08			DUF2004 domain-containing protein
gene-WX61RS07660	122.368	1.93171	3.81508	3.81508	0.330379	5.84696	5.00626e-09	4.70164e-08		maf	septum formation inhibitor Maf
gene-WX61RS10215	2134.57	1.94557	3.8519	3.8519	0.177298	10.9734	5.1289e-28	1.02116e-25		rpoD	RNA polymerase sigma factor RpoD
gene-WX61RS06610	3360.55	1.94577	3.85245	3.85245	0.274837	7.07974	1.44425e-12	2.5447e-11		fabG	3-oxoacyl-ACP reductase FabG
gene-WX61RS06745	69.7469	1.96101	3.89335	3.89335	0.327485	5.98809	2.1232e-09	2.15678e-08			type II restriction endonuclease
gene-WX61RS07720	265.893	1.97388	3.92823	3.92823	0.252184	7.82715	4.9904e-15	1.27383e-13			sigma-54-dependent Fis family transcriptional regulator
gene-WX61RS01150	0.781566	1.97478	3.93068	3.93068	2.59585	0.760745	0.446809	0.5602			hypothetical protein
gene-WX61RS01325	1098.5	1.98435	3.95684	3.95684	0.301328	6.58534	4.53843e-11	6.4543e-10		lptA	lipooligosaccharide phosphoethanolamine transferase LptA
gene-WX61RS06050	2666.12	1.98496	3.95851	3.95851	0.273467	7.25849	3.91428e-13	7.56635e-12			M3 family metallopeptidase
gene-WX61RS00795	710.12	1.99519	3.9867	3.9867	0.243971	8.178	2.88585e-16	8.20818e-15			type III restriction-modification system endonuclease
gene-WX61RS08855	8269.62	2.00388	4.01076	4.01076	0.328041	6.10861	1.00504e-09	1.11168e-08		cysK	cysteine synthase A
gene-WX61RS06915	391.897	2.00497	4.0138	4.0138	0.312031	6.42555	1.31397e-10	1.74408e-09		prmA	50S ribosomal protein L11 methyltransferase
gene-WX61RS05575	10547.3	2.01729	4.04824	4.04824	0.210624	9.57771	9.9217e-22	6.81176e-20		rpoC	DNA-directed RNA polymerase subunit beta'
gene-WX61RS08190	306.429	2.03842	4.10795	4.10795	0.198688	10.2594	1.0738e-24	1.06896e-22		fbpC	heme ABC transporter ATP-binding protein FbpC
gene-WX61RS06910	184.63	2.0861	4.24598	4.24598	0.280368	7.44057	1.00249e-13	2.21773e-12		orn	oligoribonuclease
gene-WX61RS06640	0.93791	2.08625	4.24643	4.24643	2.31247	0.902173	0.366965	0.481944			hypothetical protein
gene-WX61RS09000	289.562	2.09751	4.27971	4.27971	0.278262	7.5379	4.77606e-14	1.10571e-12			rhodanese-like domain-containing protein
gene-WX61RS00355	134.32	2.12703	4.36818	4.36818	0.367442	5.78877	7.09045e-09	6.38782e-08		hscB	Fe-S protein assembly co-chaperone HscB
gene-WX61RS05570	11934.5	2.13967	4.40661	4.40661	0.244066	8.76678	1.83849e-18	7.62592e-17		rpoB	DNA-directed RNA polymerase subunit beta
gene-WX61RS14445	1.99106	2.14663	4.42792	4.42792	1.97901	1.0847	0.278056	0.388225			hypothetical protein
gene-WX61RS05845	628.588	2.15553	4.45533	4.45533	0.275919	7.8122	5.6197e-15	1.3986e-13		lpxD	UDP-3-O-(3-hydroxymyristoyl)glucosamine N-acyltransferase
gene-WX61RS04925	700.503	2.1603	4.47007	4.47007	0.215758	10.0126	1.34166e-23	1.16141e-21			translocation/assembly module TamB
gene-WX61RS08210	1841.79	2.16413	4.48196	4.48196	0.256137	8.44912	2.93514e-17	9.73976e-16		argH	argininosuccinate lyase
gene-WX61RS06835	447.495	2.17324	4.51036	4.51036	0.218052	9.96663	2.13353e-23	1.76994e-21		argA	amino-acid N-acetyltransferase
gene-WX61RS00160	555.082	2.19134	4.56731	4.56731	0.210683	10.4012	2.44908e-25	2.70896e-23			RsmB/NOP family class I SAM-dependent RNA methyltransferase
gene-WX61RS01290	2866.67	2.19149	4.56776	4.56776	0.745389	2.94006	0.00328154	0.0087581		nirK	nitrite reductase, copper-containing
gene-WX61RS10750	80.0519	2.20762	4.61911	4.61911	0.301527	7.32145	2.45304e-13	5.01742e-12			tRNA-dihydrouridine synthase
gene-WX61RS09185	485.46	2.22424	4.67266	4.67266	0.254821	8.72866	2.57713e-18	1.00609e-16			type I restriction-modification system subunit M
gene-WX61RS09040	1390.02	2.30008	4.92486	4.92486	0.246513	9.33048	1.0539e-20	5.82863e-19			peptidylprolyl isomerase
gene-WX61RS00070	634.193	2.30042	4.926	4.926	0.270795	8.49505	1.97854e-17	6.79184e-16			heavy metal translocating P-type ATPase
gene-WX61RS00195	801.414	2.3033	4.93586	4.93586	0.284296	8.10177	5.41661e-16	1.51894e-14			VirK/YbjX family protein
gene-WX61RS04415	943.277	2.33596	5.04887	5.04887	0.231884	10.0738	7.21149e-24	6.83718e-22		metG	methionine--tRNA ligase
gene-WX61RS02125	56.4928	2.35014	5.09873	5.09873	0.406346	5.78358	7.3126e-09	6.49972e-08		nqrM	(Na+)-NQR maturation NqrM
gene-WX61RS02485	6700.27	2.36124	5.13812	5.13812	0.307147	7.68766	1.49851e-14	3.61084e-13			polyamine ABC transporter substrate-binding protein
gene-WX61RS09035	1795.27	2.36692	5.15839	5.15839	0.236184	10.0215	1.22639e-23	1.10988e-21		algC	phosphomannomutase/phosphoglucomutase
gene-WX61RS06940	6429.64	2.37295	5.18	5.18	0.341507	6.94846	3.69287e-12	6.12709e-11		carB	carbamoyl-phosphate synthase large subunit
gene-WX61RS06810	62.0216	2.37712	5.19499	5.19499	0.338655	7.0193	2.22986e-12	3.86056e-11			TonB-dependent siderophore receptor
gene-WX61RS00525	726.472	2.39694	5.26683	5.26683	0.225393	10.6345	2.06001e-26	3.15498e-24		pilW	type IV pilus biogenesis/stability protein PilW
gene-WX61RS02070	116.628	2.40239	5.28678	5.28678	0.329338	7.2946	2.99538e-13	5.9638e-12			YbaN family protein
gene-WX61RS10845	601.084	2.40756	5.30576	5.30576	0.255682	9.41624	4.67526e-21	2.73777e-19			type-2 restriction enzyme NgoMIV
gene-WX61RS09190	268.363	2.4627	5.51247	5.51247	0.281801	8.73912	2.34926e-18	9.54568e-17		dinD	DNA damage-inducible protein D
gene-WX61RS00870	162.149	2.46803	5.53288	5.53288	0.26142	9.44086	3.69747e-21	2.30052e-19			SGNH/GDSL hydrolase family protein
gene-WX61RS07165	130.587	2.46999	5.5404	5.5404	0.32898	7.50802	6.00284e-14	1.35814e-12			NeuD/PglB/VioB family sugar acetyltransferase
gene-WX61RS04075	1985.11	2.47265	5.55063	5.55063	0.249603	9.90633	3.90746e-23	3.1119e-21			peptidylprolyl isomerase
gene-WX61RS06230	46.5467	2.48831	5.61121	5.61121	0.410515	6.06144	1.34907e-09	1.44409e-08			ABC transporter ATP-binding protein
gene-WX61RS00420	7485.85	2.50063	5.65933	5.65933	0.202767	12.3326	6.04897e-35	6.02175e-32		eno	phosphopyruvate hydratase
gene-WX61RS10830	82.5551	2.51009	5.69657	5.69657	0.380248	6.60121	4.07827e-11	5.84161e-10			sulfate ABC transporter substrate-binding protein
gene-WX61RS11330	4594.89	2.53268	5.78648	5.78648	0.277348	9.13181	6.7365e-20	3.35309e-18		lon	endopeptidase La
gene-WX61RS04650	12.1707	2.56291	5.90897	5.90897	0.725722	3.53153	0.000413169	0.00142816			hypothetical protein
gene-WX61RS04200	1308.54	2.59086	6.0246	6.0246	0.228971	11.3153	1.10258e-29	3.13606e-27		nuoL	NADH-quinone oxidoreductase subunit L
gene-WX61RS00425	987.663	2.59644	6.04791	6.04791	0.223224	11.6315	2.84882e-31	1.418e-28		ftsB	cell division protein FtsB
gene-WX61RS07170	216.106	2.60294	6.07522	6.07522	0.265082	9.81936	9.29311e-23	6.85281e-21			glycosyltransferase
gene-WX61RS04645	61.8107	2.60542	6.08569	6.08569	0.50536	5.15558	2.5285e-07	1.75409e-06		thiG	thiazole synthase
gene-WX61RS10710	140.966	2.61093	6.10896	6.10896	0.278716	9.3677	7.41274e-21	4.21679e-19			phospholipase D family protein
gene-WX61RS08995	248.933	2.62971	6.18902	6.18902	0.298713	8.80348	1.32638e-18	5.74091e-17			DUF302 domain-containing protein
gene-WX61RS08200	4045.54	2.64802	6.26806	6.26806	0.25413	10.4199	2.0112e-25	2.66954e-23		fbpA	heme ABC transporter substrate-binding protein FbpA
gene-WX61RS05140	289.824	2.66063	6.3231	6.3231	0.366629	7.25702	3.95719e-13	7.57574e-12		yccS	TIGR01666 family membrane protein
gene-WX61RS01535	328.553	2.66903	6.36	6.36	0.295246	9.04002	1.5664e-19	7.42549e-18			biliverdin-producing heme oxygenase
gene-WX61RS02330	5621.49	2.67349	6.37971	6.37971	0.232007	11.5233	1.00636e-30	4.00733e-28			outer membrane beta-barrel protein
gene-WX61RS09275	501.32	2.68015	6.40922	6.40922	0.282419	9.48998	2.31078e-21	1.53359e-19		dcd	dCTP deaminase
gene-WX61RS00530	750.251	2.68468	6.42939	6.42939	0.283629	9.46548	2.92218e-21	1.87679e-19		ispG	flavodoxin-dependent (E)-4-hydroxy-3-methylbut-2-enyl-diphosphate synthase
gene-WX61RS02595	951.492	2.79357	6.93343	6.93343	0.26854	10.4028	2.4077e-25	2.70896e-23			outer membrane beta-barrel protein
gene-WX61RS11595	2.14684	2.83279	7.12449	7.12449	1.93797	1.46173	0.143816	0.228157			hypothetical protein
gene-WX61RS09110	398.035	2.84161	7.16822	7.16822	0.356571	7.96928	1.59599e-15	4.29407e-14		rsuA	rRNA pseudouridine synthase
gene-WX61RS00200	1952.29	2.88134	7.36832	7.36832	0.263805	10.9222	9.02641e-28	1.63378e-25		gatB	Asp-tRNA(Asn)/Glu-tRNA(Gln) amidotransferase subunit GatB
gene-WX61RS00470	242.819	2.88812	7.40304	7.40304	0.346561	8.33364	7.83957e-17	2.40132e-15			pseudouridine synthase
gene-WX61RS08310	156.52	2.94493	7.70037	7.70037	0.345287	8.52894	1.47693e-17	5.1589e-16			oxygen-independent coproporphyrinogen III oxidase-like protein
gene-WX61RS10840	633.083	2.98092	7.89492	7.89492	0.347159	8.58663	8.95592e-18	3.24204e-16		purK	5-(carboxyamino)imidazole ribonucleotide synthase
gene-WX61RS07655	45.0174	3.00164	8.00908	8.00908	0.495418	6.05879	1.3715e-09	1.45247e-08			DUF2069 domain-containing protein
gene-WX61RS06260	6021.81	3.0984	8.56468	8.56468	0.273663	11.3219	1.02175e-29	3.13606e-27		groES	co-chaperone GroES
gene-WX61RS07715	130.36	3.26039	9.58241	9.58241	0.414035	7.87467	3.41641e-15	8.83386e-14			class I SAM-dependent methyltransferase
gene-WX61RS06830	457.86	3.27643	9.68956	9.68956	0.273265	11.99	4.01134e-33	2.66219e-30			S9 family peptidase
gene-WX61RS07150	30.8846	3.35072	10.2016	10.2016	0.532129	6.29683	3.03799e-10	3.71082e-09			valine--pyruvate transaminase
gene-WX61RS05840	342.675	3.45578	10.9722	10.9722	0.372289	9.28253	1.65498e-20	8.90559e-19		fabZ	3-hydroxyacyl-ACP dehydratase FabZ
gene-WX61RS06265	34033	3.49295	11.2585	11.2585	0.263791	13.2414	5.0626e-40	1.00796e-36		groEL	chaperonin GroEL
gene-WX61RS04325	286.362	3.65611	12.6066	12.6066	0.330562	11.0603	1.95466e-28	4.32414e-26			outer membrane beta-barrel protein
gene-WX61RS00205	381.345	3.7331	13.2977	13.2977	0.357391	10.4454	1.53756e-25	2.18662e-23			2Fe-2S iron-sulfur cluster binding domain-containing protein
gene-WX61RS10835	144.375	4.10734	17.2358	17.2358	0.396408	10.3614	3.71498e-25	3.89291e-23			GNAT family N-acetyltransferase
gene-WX61RS10400	202.555	4.11244	17.2969	17.2969	0.36913	11.1409	7.9306e-29	1.97373e-26		mdoB	LTA synthase family protein
gene-WX61RS07650	350.989	4.2569	19.1186	19.1186	0.399254	10.6621	1.53034e-26	2.53908e-24		pglL	PglL family O-oligosaccharyltransferase
gene-WX61RS10395	3.61921	5.98877	63.5038	63.5038	1.70288	3.51685	0.000436693	0.00150425			hypothetical protein

## Sheet: Table S7. Basic cell functions 
Locus	Gene	SH-30	Thio-30	SH+Thio-30	Function	Cell process
WX61_RS00485	rpsA	-2.41	-1.62	-2.32	30S ribosomal protein S1	Ribosome biogenesis
WX61_RS04805	rpsB	-2.76	1.18	1.06	30S ribosomal protein S2	Ribosome biogenesis
WX61_RS05665	rpsC	-4.04	-1.06	-1.81	30S ribosomal protein S3	Ribosome biogenesis
WX61_RS05760	rpsD	-2.85	1.51	1.08	30S ribosomal protein S4	Ribosome biogenesis
WX61_RS05720	rpsE	-2.62	1.06	-1.08	30S ribosomal protein S5	Ribosome biogenesis
WX61_RS00600	rpsF	-2.44	1.7	1.61	30S ribosomal protein S6	Ribosome biogenesis
WX61_RS05610	rpsG	-3.03	1.23	-1.16	30S ribosomal protein S7	Ribosome biogenesis
WX61_RS05705	rpsH	-2.24	1.34	1.32	30S ribosomal protein S8	Ribosome biogenesis
WX61_RS04545	rpsI	-2.12	-1.07	-1.19	30S ribosomal protein S9	Ribosome biogenesis
WX61_RS05625	rpsJ	-3.56	-1.75	-3.24	30S ribosomal protein S10	Ribosome biogenesis
WX61_RS05755	rpsK	-2.83	1.41	-1	30S ribosomal protein S11	Ribosome biogenesis
WX61_RS05750	rpsM	-2.49	1.35	1.02	30S ribosomal protein S13	Ribosome biogenesis
WX61_RS05700	rpsN	-2.76	1.18	1.16	30S ribosomal protein S14	Ribosome biogenesis
WX61_RS08065	rpsO	-2.92	1.32	1.51	30S ribosomal protein S15	Ribosome biogenesis
WX61_RS00590	rpsR	-3.37	1.59	1.24	30S ribosomal protein S18	Ribosome biogenesis
WX61_RS05655	rpsS	-5.05	-1.02	-1.79	30S ribosomal protein S19	Ribosome biogenesis
WX61_RS05650	rplB	-4.56	-1.01	-1.73	50S ribosomal protein L2	Ribosome biogenesis
WX61_RS05635	rplC	-3.26	1.27	-1.18	50S ribosomal protein L3	Ribosome biogenesis
WX61_RS05640	rplD	-4.04	1.08	-1.59	50S ribosomal protein L4	Ribosome biogenesis
WX61_RS05695	rplE	-2.65	1.14	1.11	50S ribosomal protein L5	Ribosome biogenesis
WX61_RS05710	rplF	-2.27	1.37	1.3	50S ribosomal protein L6	Ribosome biogenesis
WX61_RS00585	rplI	-4.09	1.3	-1.06	50S ribosomal protein L9	Ribosome biogenesis
WX61_RS05560	rplJ	-2.03	1.54	1.24	50S ribosomal protein L10	Ribosome biogenesis
WX61_RS05565	rplL	-2.3	1.28	1.06	50S ribosomal protein L7/L12	Ribosome biogenesis
WX61_RS04550	rplM	-2.11	-1.27	-1.35	50S ribosomal protein L13	Ribosome biogenesis
WX61_RS05685	rplN	-2.12	1.17	1.16	50S ribosomal protein L14	Ribosome biogenesis
WX61_RS05670	rplP	-3.74	1.01	-1.68	50S ribosomal protein L16	Ribosome biogenesis
WX61_RS05770	rplQ	-4.19	1.42	-1.13	50S ribosomal protein L17	Ribosome biogenesis
WX61_RS05715	rplR	-2.51	1.15	1.03	50S ribosomal protein L18	Ribosome biogenesis
WX61_RS07615	rplS	-2.23	2.03	1.59	50S ribosomal protein L19	Ribosome biogenesis
WX61_RS08635	rplT	-2.59	1.69	1.42	50S ribosomal protein L20	Ribosome biogenesis
WX61_RS05660	rplV	-4.6	-1	-1.66	50S ribosomal protein L22	Ribosome biogenesis
WX61_RS05645	rplW	-4.12	1.06	-1.58	50S ribosomal protein L23	Ribosome biogenesis
WX61_RS05690	rplX	-2.52	1.15	1.12	50S ribosomal protein L24	Ribosome biogenesis
WX61_RS09400	ctc	-4.27	1.31	-1.22	50S ribosomal protein L25/general stress protein Ctc	Ribosome biogenesis
WX61_RS05675	rpmC	-3.76	1.07	-1.63	50S ribosomal protein L29	Ribosome biogenesis
WX61_RS05725	rpmD	-2.74	1.06	-1.13	50S ribosomal protein L30	Ribosome biogenesis
WX61_RS06430	rpmE	-3.47	1.5	1.21	50S ribosomal protein L31	Ribosome biogenesis
WX61_RS06665	rpmF	-2.28	1.42	1.53	50S ribosomal protein L32	Ribosome biogenesis
WX61_RS08630	rpmI	-2.7	1.77	1.64	50S ribosomal protein L35	Ribosome biogenesis
WX61_RS05745	rpmJ	-3.39	1.61	-1.01	50S ribosomal protein L36	Ribosome biogenesis
WX61_RS06915	prmA	-6.07	-1.6	-4.01	50S ribosomal protein L11 methyltransferase	Ribosome biogenesis
WX61_RS09290	der	-2.57	1.8	1.36	Ribosome biogenesis GTPase Der	Ribosome biogenesis
WX61_RS08730	ylqF	-2.38	-1.16	-1.7	Ribosome biogenesis GTPase YlqF	Ribosome biogenesis
WX61_RS04165	rsgA	-2.55	-1.4	-2.75	Ribosome small subunit-dependent GTPase A	Ribosome biogenesis
WX61_RS07870	tRNA-Leu	-2.03	3.05	2.12	tRNA-Leu	tRNA
WX61_RS08750	tRNA-Glu	-2.04	-1.43	-1.61	tRNA-Glu	tRNA
WX61_RS09500	tRNA-Ser	-2.28	1.95	1.12	tRNA-Ser	tRNA
WX61_RS03090	tRNA-Phe	-2.6	1.88	1.47	tRNA-Phe	tRNA
WX61_RS05100	tRNA-Lys	-2.94	1.75	1.59	tRNA-Lys	tRNA
WX61_RS05190	tRNA-Ala	-13.73	1.67	-1.41	tRNA-Ala	tRNA
WX61_RS06890	miaB	-3.04	1.33	-1.02	tRNA (N6-isopentenyl adenosine(37)-C2)-methylthiotransferase MiaB	tRNA modification
WX61_RS09060	pth	-2.04	1.14	1.05	Aminoacyl-tRNA hydrolase	tRNA modification
WX61_RS00200	gatB	-2.9	-2.64	-7.37	Asp-tRNA(Asn)/Glu-tRNA(Gln) amidotransferase subunit GatB	tRNA modification
WX61_RS03730	yihZ	-2.25	1.62	1.31	D-tyrosyl-tRNA(Tyr) deacylase	tRNA modification
WX61_RS02465	aspS	-2.5	-1.3	-1.59	Aspartate--tRNA ligase	Aminoacyl-tRNA synthesis
WX61_RS07045	tyrS	-2.19	-1.92	-2.3	Tyrosine--tRNA ligase	Aminoacyl-tRNA synthesis
WX61_RS08620	thrS	-2.25	-1.04	-1.04	Threonine--tRNA ligase	Aminoacyl-tRNA synthesis
WX61_RS08665	pheT	-2.17	1.16	-1.44	Phenylalanine--tRNA ligase subunit beta	Aminoacyl-tRNA synthesis
WX61_RS10920	rlmJ	-2.08	-2.02	-2.82	23S rRNA (adenine(2030)-N(6))-methyltransferase RlmJ	rRNA modification
WX61_RS09110	rsuA	-2.83	-2.67	-7.17	rRNA pseudouridine synthase	rRNA modification
WX61_RS05740	infA	-3.35	2.12	1.6	Translation initiation factor IF-1	Protein synthesis
WX61_RS01350	infB	-2.82	-1.14	-1.44	Translation initiation factor IF-2	Protein synthesis
WX61_RS08625	infC	-4.93	-2.12	-2.64	Translation initiation factor IF-3	Protein synthesis
WX61_RS05620	tuf	-2.66	-1.4	-1.99	Elongation factor Tu	Protein synthesis
WX61_RS04810	tsf	-4.28	-1.08	-1.38	Elongation factor Ts	Protein synthesis
WX61_RS05615	fusA	-3	-1.07	-1.69	Elongation factor G	Protein synthesis
WX61_RS01640	prfA	-3.94	1.36	-1.11	Peptide chain release factor 1	Protein synthesis
WX61_RS08160	prfC	-2.27	-1.84	-2.34	Peptide chain release factor 3	Protein synthesis
WX61_RS08055	secD	-2.1	-1.1	-1.3	Protein translocase subunit SecD	Protein secretion
WX61_RS05735	secY	-2.66	1.95	1.4	Preprotein translocase subunit SecY	Protein secretion
WX61_RS08870	lepB	-2.31	-1.19	-1.88	Signal peptidase I	Protein secretion
WX61_RS06265	groEL	-6.45	-5.87	-11.26	Chaperonin GroEL	Protein folding
WX61_RS06260	groES	-7.4	-3.35	-8.56	Co-chaperone GroES	Protein folding
WX61_RS02165	dnaK	-2.11	-2.23	-3.33	Molecular chaperone DnaK	Protein folding
WX61_RS05765	rpoA	-2.95	1.69	1.2	DNA-directed RNA polymerase subunit alpha	Transcription and RNA metabolism
WX61_RS05570	rpoB	-5.57	-1.75	-4.41	DNA-directed RNA polymerase subunit beta	Transcription and RNA metabolism
WX61_RS05575	rpoC	-4.19	-1.73	-4.05	DNA-directed RNA polymerase subunit beta'	Transcription and RNA metabolism
WX61_RS01345	nusA	-2.91	1.46	1.39	Transcription termination/antitermination protein NusA	Transcription and RNA metabolism
WX61_RS08420	nusB	-2.8	-1.45	-2.01	Transcription antitermination factor NusB	Transcription and RNA metabolism
WX61_RS08100	rho	-4.59	-1.65	-3.65	Transcription termination factor Rho	Transcription and RNA metabolism
WX61_RS06910	orn	-5.14	-2.07	-4.25	Oligoribonuclease	Transcription and RNA metabolism
WX61_RS06700	rnpA	-2	1.35	1.58	Ribonuclease P protein component	Transcription and RNA metabolism
WX61_RS05920	rnhB	-2.04	-1.3	-1.73	Ribonuclease HII	Transcription and RNA metabolism
WX61_RS11485	dnaX	-3.19	-1.56	-2.88	DNA polymerase III subunit gamma/tau	DNA replication, recombination and repair
WX61_RS07925	holC	-2.24	-1.13	-2.52	DNA polymerase III subunit chi	DNA replication, recombination and repair
WX61_RS10220	dnaG	-2.09	-1.39	-2.25	DNA primase	DNA replication, recombination and repair
WX61_RS00595	priB	-3.04	1.86	1.6	Primosomal replication protein N	DNA replication, recombination and repair
WX61_RS09005	recB	-3.42	-1.48	-3.27	Exodeoxyribonuclease V subunit beta	DNA replication, recombination and repair
WX61_RS11515	rep	-3.03	-1.52	-2.85	DNA helicase Rep	DNA replication, recombination and repair
WX61_RS03635	hrpA	-2.96	-1.78	-2.74	ATP-dependent RNA helicase HrpA	DNA replication, recombination and repair
WX61_RS04500	ligB	-2.36	2.09	1.82	DNA ligase	DNA replication, recombination and repair
WX61_RS01620	parE	-2.57	-1.32	-1.58	DNA topoisomerase IV subunit B	DNA replication, recombination and repair
WX61_RS09190	dinD	-3.71	-2.68	-5.51	DNA damage-inducible protein D	DNA replication, recombination and repair
WX61_RS03820	yacG	-3.91	1.41	-1.2	DNA gyrase inhibitor YacG	DNA replication, recombination and repair
WX61_RS00490	ihfB	-3.44	-1.9	-3.02	Integration host factor subunit beta	Chromatin structure
WX61_RS08735	scpB	-2.93	-1.3	-2.25	SMC-Scp complex subunit ScpB	Chromatin structure
WX61_RS11490	ybaB/ebfC	-4.43	-1.79	-2.38	YbaB/EbfC family nucleoid-associated protein	Chromatin structure
WX61_RS09135	murB	-2.36	-1.23	-2.12	UDP-N-acetylmuramate dehydrogenase	Cell wall biosynthesis and metabolism
WX61_RS02705	murD	-3.55	-1.77	-3.54	UDP-N-acetylmuramoyl-L-alanine--D-glutamate ligase	Cell wall biosynthesis and metabolism
WX61_RS02735	murE	-3.89	-1.82	-3.66	UDP-N-acetylmuramoyl-L-alanyl-D-glutamate--2,6-diaminopimelate ligase	Cell wall biosynthesis and metabolism
WX61_RS02725	murF	-3.22	-1.61	-2.71	UDP-N-acetylmuramoyl-tripeptide--D-alanyl-D-alanine ligase	Cell wall biosynthesis and metabolism
WX61_RS02715	mraY	-3.4	-1.59	-3.52	Phospho-N-acetylmuramoyl-pentapeptide-transferase	Cell wall biosynthesis and metabolism
WX61_RS02530	amiA	-2.06	-1.49	-2.05	N-acetylmuramoyl-L-alanine amidase	Cell wall biosynthesis and metabolism
WX61_RS05845	lpxD	-2.13	-2.27	-4.46	UDP-3-O-(3-hydroxymyristoyl)glucosamine N-acyltransferase	Cell wall biosynthesis and metabolism
WX61_RS01325	lptA	-4.29	-2.02	-3.96	Lipooligosaccharide phosphoethanolamine transferase LptA	Cell wall biosynthesis and metabolism
WX61_RS06395	mlaB	-3.23	2.2	1.17	Lipid asymmetry maintenance protein MlaB	Cell wall biosynthesis and metabolism
WX61_RS06385	mlaD	-2.1	3.44	2.69	Outer membrane lipid asymmetry maintenance protein MlaD	Cell wall biosynthesis and metabolism
WX61_RS00425	ftsB	-2.83	-3.3	-6.05	Cell division protein FtsB	Cell division
WX61_RS00705	lpdA	-2.11	-1.64	-2.23	Dihydrolipoyl dehydrogenase	Respiratory chain and oxidative phosphorylation
WX61_RS06535	atpA	-4	1.14	-1.35	F0F1 ATP synthase subunit alpha	Respiratory chain and oxidative phosphorylation
WX61_RS06515	atpB	-2.17	1.37	1.42	F0F1 ATP synthase subunit A	Respiratory chain and oxidative phosphorylation
WX61_RS06550	atpC	-6.45	1.01	-1.82	F0F1 ATP synthase subunit epsilon	Respiratory chain and oxidative phosphorylation
WX61_RS06545	atpD	-5.04	1.12	-1.57	F0F1 ATP synthase subunit beta	Respiratory chain and oxidative phosphorylation
WX61_RS06520	atpE	-4.66	-1.02	-1.46	F0F1 ATP synthase subunit C	Respiratory chain and oxidative phosphorylation
WX61_RS06525	atpF	-4.28	1.04	-1.34	F0F1 ATP synthase subunit B	Respiratory chain and oxidative phosphorylation
WX61_RS06540	atpG	-4.45	1.25	-1.28	F0F1 ATP synthase subunit gamma	Respiratory chain and oxidative phosphorylation
WX61_RS06530	atpH	-4	1.27	-1.12	F0F1 ATP synthase subunit delta	Respiratory chain and oxidative phosphorylation
WX61_RS02095	nqrB	-2.21	-1.44	-2.19	NADH:ubiquinone reductase (Na(+)-transporting) subunit B	Respiratory chain and oxidative phosphorylation
WX61_RS02100	nqrC	-2.33	-1.27	-2.07	Na(+)-translocating NADH-quinone reductase subunit C	Respiratory chain and oxidative phosphorylation
WX61_RS02105	nqrE	-2.01	-1.24	-1.92	NADH:ubiquinone reductase (Na(+)-transporting) subunit D	Respiratory chain and oxidative phosphorylation
WX61_RS02125	nqrM	-4.04	-2.29	-5.1	Na(+)-NQR maturation NqrM	Respiratory chain and oxidative phosphorylation
WX61_RS04190	nuoM	-2.34	-2.66	-3.54	NADH-quinone oxidoreductase subunit M	Respiratory chain and oxidative phosphorylation
WX61_RS11080	fdx	-2.7	-1.03	-2.12	ISC system 2Fe-2S type ferredoxin	Respiratory chain and oxidative phosphorylation
WX61_RS08810	bfd	-2.26	1.5	-1.45	Bacterioferritin-associated ferredoxin	Respiratory chain and oxidative phosphorylation
WX61_RS04740	cybB	-5.42	1.27	1.12	Cytochrome b	Respiratory chain and oxidative phosphorylation
WX61_RS00355	hscB	-2.92	-1.66	-4.37	Fe-S protein assembly co-chaperone HscB	Respiratory chain and oxidative phosphorylation
WX61_RS08765	ubiE	-2.11	1.14	1.14	Bifunctional demethylmenaquinone methyltransferase/2-methoxy-6-polyprenyl-1,4-benzoquinol methylase UbiE	Respiratory chain and oxidative phosphorylation
WX61_RS10240	azu	-3.03	1.19	-1.05	Azurin	Respiratory chain and oxidative phosphorylation
WX61_RS01290	nirK	-2.43	-4.72	-4.57	Nitrite reductase, copper-containing	Respiratory chain and oxidative phosphorylation
WX61_RS10340	ackA	-2.59	-1.97	-2.51	Acetate kinase	Acetyl phosphate patway
WX61_RS06920	accC	-2.43	-1.32	-1.8	Acetyl-CoA carboxylase biotin carboxylase subunit	Fatty acid biosynthesis and metabolism
WX61_RS06610	fabG	-3.1	-2.12	-3.85	3-oxoacyl-ACP reductase FabG	Fatty acid biosynthesis and metabolism
WX61_RS05840	fabZ	-4.73	-3.82	-10.97	3-hydroxyacyl-ACP dehydratase FabZ	Fatty acid biosynthesis and metabolism
WX61_RS06810	fhuE	-2.59	-2.97	-5.19	TonB-dependent siderophore receptor	Iron uptake and metabolism
WX61_RS06820	ceuA	-3.2	1.09	-1.09	Siderophore ABC transporter substrate-binding protein	Iron uptake and metabolism
WX61_RS08605	hemH	-2.83	-1.74	-3.6	Ferrochelatase	Iron uptake and metabolism
WX61_RS01535	bphO	-3.44	-2.65	-6.36	Biliverdin-producing heme oxygenase	Iron uptake and metabolism
WX61_RS08200	fbpA	-2.67	-2.9	-6.27	Heme ABC transporter substrate-binding protein FbpA	Iron uptake and metabolism
WX61_RS08095	amtB	-2.83	-1.31	-2.43	Ammonium transporter	Ammonia, nucleotide metabolism and urea cycle
WX61_RS06970	carA	-2.46	1.45	-1.03	Glutamine-hydrolyzing carbamoyl-phosphate synthase small subunit	Ammonia, nucleotide metabolism and urea cycle
WX61_RS06940	carB	-6.78	-2.11	-5.18	Carbamoyl-phosphate synthase large subunit	Ammonia, nucleotide metabolism and urea cycle
WX61_RS10840	purK	-5.38	-3.18	-7.89	5-(carboxyamino)imidazole ribonucleotide synthase	Ammonia, nucleotide metabolism and urea cycle
WX61_RS06720	ppk1	-2.14	1.13	-1.18	Polyphosphate kinase 1	Polyphosphate metabolism
WX61_RS07860	hisG	2.22	1.26	1.67	ATP phosphoribosyltransferase	Histidine biosynthesis
WX61_RS14055	hisA	2.1	1	1.19	1-(5-phosphoribosyl)-5-[(5-phosphoribosylamino)methylideneamino]imidazole-4-carboxamide isomerase	Histidine biosynthesis
WX61_RS08180	hisH	2.44	1.25	1.61	Imidazole glycerol phosphate synthase subunit HisH	Histidine biosynthesis
WX61_RS07850	hisD	2.77	-1.04	1.29	Histidinol dehydrogenase	Histidine biosynthesis
WX61_RS03945	aroG	2.22	-1.14	1.21	3-deoxy-7-phosphoheptulonate synthase AroG	Phenylalanine, tyrosine and tryptophan biosynthesis
WX61_RS08030	pabA	2.67	1.67	2.34	Aminodeoxychorismate/anthranilate synthase component II	Phenylalanine, tyrosine and tryptophan biosynthesis
WX61_RS08035	trpD	4.55	1.31	2.12	Anthranilate phosphoribosyltransferase	Phenylalanine, tyrosine and tryptophan biosynthesis
WX61_RS08515	trpB	2.25	1.83	2.73	Tryptophan synthase subunit beta	Phenylalanine, tyrosine and tryptophan biosynthesis
WX61_RS10995	argB	3.1	1.21	2.39	Acetylglutamate kinase	Arginine biosynthesis
WX61_RS07330	argC	2.04	1.36	1.58	N-acetyl-gamma-glutamyl-phosphate reductase	Arginine biosynthesis
WX61_RS07895	otc (argI/argF)	2.16	-1.22	-1.11	Ornithine carbamoyltransferase	Arginine biosynthesis
WX61_RS01750	gdhA	6.65	-1.28	1.98	NADP-specific glutamate dehydrogenase	Glutamic acid biosynthesis and metabolism
WX61_RS02815	putA	3.44	-1.3	1.07	Bifunctional proline dehydrogenase/L-glutamate gamma-semialdehyde dehydrogenase PutA	Glutamic acid biosynthesis and metabolism
WX61_RS00745	aspA	3.5	-1.49	-1.1	Aspartate ammonia-lyase	Aspartic acid biosynthesis and metabolism
WX61_RS04700	asd	2.39	-1.14	1.11	Aspartate-semialdehyde dehydrogenase	Aspartic acid biosynthesis and metabolism
WX61_RS07875	ilvB	2.45	1.01	1.14	Biosynthetic-type acetolactate synthase large subunit	Leucine and isoleucine biosynthesis
WX61_RS03785	ilvE	3.46	1.16	1.7	Branched-chain-amino-acid transaminase	Leucine and isoleucine biosynthesis
WX61_RS10965	proA	4.35	1.11	2.31	Glutamate-5-semialdehyde dehydrogenase	Proline biosynthesis
WX61_RS10970	proB	7.55	1.48	3.07	Glutamate 5-kinase	Proline biosynthesis
WX61_RS10885	glyA	2.02	-1.22	1.02	Serine hydroxymethyltransferase	Serine and glycine biosynthesis and metabolism
WX61_RS02040	gcvH	3.42	1.66	2.32	Glycine cleavage system protein GcvH	Serine and glycine biosynthesis and metabolism
WX61_RS02055	gcvT	2.39	1.18	1.59	Glycine cleavage system aminomethyltransferase GcvT	Serine and glycine biosynthesis and metabolism
WX61_RS08460	purF	2.54	-1.26	1.13	Amidophosphoribosyltransferase	Ammonia, nucleotide metabolism and urea cycle
WX61_RS06170	glk	2.63	1.07	1.63	Gluconokinase	Glycolysis
WX61_RS05035	gap	3.18	-1.48	1.16	Type I glyceraldehyde-3-phosphate dehydrogenase	Glycolysis
WX61_RS07730	gpmA	3.15	-2.42	-1.57	2,3-diphosphoglycerate-dependent phosphoglycerate mutase	Glycolysis
WX61_RS11410	rpe	3.04	1.8	2.18	Ribulose-phosphate 3-epimerase	Pentose phosphate pathway
WX61_RS03120	tal	3.86	-1.57	-1.03	Transaldolase	Pentose phosphate pathway
WX61_RS07690	bdhA	2.17	-2.2	-1.58	2,3-butanediol dehydrogenase	Fermentation
WX61_RS10630	gltA	8.56	-1.15	2.11	Citrate (Si)-synthase	TCA cycle
WX61_RS09755	icd	2.7	-1.2	-1.28	NADP-dependent isocitrate dehydrogenase	TCA cycle
WX61_RS07900	acnB	5.07	1.05	1.49	Bifunctional aconitate hydratase 2/2-methylisocitrate dehydratase	TCA cycle
WX61_RS10615	sdhA	2.64	-1.09	1.05	Succinate dehydrogenase flavoprotein subunit	TCA cycle
WX61_RS10620	sdhB	2.95	-1.08	1.11	Succinate dehydrogenase iron-sulfur subunit	TCA cycle
WX61_RS10605	sdhC	2.61	-1.03	1.25	Succinate dehydrogenase, cytochrome b556 subunit	TCA cycle
WX61_RS10610	sdhD	2.83	1.05	1.23	Succinate dehydrogenase, hydrophobic membrane anchor protein	TCA cycle
WX61_RS10625	sdhE	5.83	1.09	2.76	Succinate dehydrogenase assembly factor 2	TCA cycle
WX61_RS04785	mqo	5.1	-1.09	1.49	Malate:quinone oxidoreductase	TCA cycle
WX61_RS02655	prpB	3.88	4.65	5.31	Methylisocitrate lyase	Methylcitrate cycle
WX61_RS02650	prpC	3.1	4.2	4.79	2-methylcitrate synthase	Methylcitrate cycle
WX61_RS07900	acnB	5.07	1.05	1.49	Bifunctional aconitate hydratase 2/2-methylisocitrate dehydratase	Methylcitrate cycle
WX61_RS02260	lldP	2.86	1.54	1.96	L-lactate permease	Lactic acid metabolism
WX61_RS10770	dld	3.44	-1.16	-1.04	D-lactate dehydrogenase	Lactic acid metabolism
WX61_RS10695	lutC	2.06	-1.44	-1.49	Lactate utilization protein C	Lactic acid metabolism
WX61_RS08185	pta	4.47	-1.42	1.13	Phosphate acetyltransferase	Acetyl phosphate patway
WX61_RS07970	gshB	2.19	-1.23	-1.44	Glutathione synthase	Oxidative stress and anti-oxidant defense
WX61_RS00505	fghA	2.85	1.4	1.42	S-formylglutathione hydrolase	Oxidative stress and anti-oxidant defense
WX61_RS01870	grxB	3.33	-1.15	1.37	GrxB family glutaredoxin	Oxidative stress and anti-oxidant defense
WX61_RS05065	arsC	2.14	-1.41	1.06	Arsenate reductase (glutaredoxin)	Oxidative stress and anti-oxidant defense
WX61_RS09600	lexA	2.16	-1.12	1.41	LexA family transcriptional regulator	Control of general stress pathways
WX61_RS09880	cstA	5.74	2.12	3.59	Carbon starvation protein A	Control of general stress pathways
WX61_RS01875	relA	2.78	-1.64	-1.16	Bifunctional (p)ppGpp synthetase/guanosine-3',5'-bis(diphosphate) 3'-pyrophosphohydrolase	Control of general stress pathways
WX61_RS06360	ppk2	5.09	1.52	2.24	Polyphosphate kinase 2	Polyphosphate metabolism
	Gene	SH-30	Thio-30	SH+Thio-30
	rpsA	-2.41	-1.62	-2.32
	rpsB	-2.76	1.18	1.06
	rpsC	-4.04	-1.06	-1.81
	rpsD	-2.85	1.51	1.08
	rpsE	-2.62	1.06	-1.08
	rpsF	-2.44	1.7	1.61
	rpsG	-3.03	1.23	-1.16
	rpsH	-2.24	1.34	1.32
	rpsI	-2.12	-1.07	-1.19
	rpsJ	-3.56	-1.75	-3.24
	rpsK	-2.83	1.41	-1
	rpsM	-2.49	1.35	1.02
	rpsN	-2.76	1.18	1.16
	rpsO	-2.92	1.32	1.51
	rpsR	-3.37	1.59	1.24
	rpsS	-5.05	-1.02	-1.79
	rplB	-4.56	-1.01	-1.73
	rplC	-3.26	1.27	-1.18
	rplD	-4.04	1.08	-1.59
	rplE	-2.65	1.14	1.11
	rplF	-2.27	1.37	1.3
	rplI	-4.09	1.3	-1.06
	rplJ	-2.03	1.54	1.24
	rplL	-2.3	1.28	1.06
	rplM	-2.11	-1.27	-1.35
	rplN	-2.12	1.17	1.16
	rplP	-3.74	1.01	-1.68
	rplQ	-4.19	1.42	-1.13
	rplR	-2.51	1.15	1.03
	rplS	-2.23	2.03	1.59
	rplT	-2.59	1.69	1.42
	rplV	-4.6	-1	-1.66
	rplW	-4.12	1.06	-1.58
	rplX	-2.52	1.15	1.12
	ctc	-4.27	1.31	-1.22
	rpmC	-3.76	1.07	-1.63
	rpmD	-2.74	1.06	-1.13
	rpmE	-3.47	1.5	1.21
	rpmF	-2.28	1.42	1.53
	rpmI	-2.7	1.77	1.64
	rpmJ	-3.39	1.61	-1.01
	prmA	-6.07	-1.6	-4.01
	der	-2.57	1.8	1.36
	ylqF	-2.38	-1.16	-1.7
	rsgA	-2.55	-1.4	-2.75
	tRNA-Leu	-2.03	3.05	2.12
	tRNA-Glu	-2.04	-1.43	-1.61
	tRNA-Ser	-2.28	1.95	1.12
	tRNA-Phe	-2.6	1.88	1.47
	tRNA-Lys	-2.94	1.75	1.59
	tRNA-Ala	-13.73	1.67	-1.41
	Gene	SH-30	Thio-30	SH+Thio-30
	rrf	-17.89	-2.64	-3.68
	miaB	-3.04	1.33	-1.02
	pth	-2.04	1.14	1.05
	gatB	-2.9	-2.64	-7.37
	yihZ	-2.25	1.62	1.31
	aspS	-2.5	-1.3	-1.59
	tyrS	-2.19	-1.92	-2.3
	thrS	-2.25	-1.04	-1.04
	pheT	-2.17	1.16	-1.44
	rlmJ	-2.08	-2.02	-2.82
	rsuA	-2.83	-2.67	-7.17
	infA	-3.35	2.12	1.6
	infB	-2.82	-1.14	-1.44
	infC	-4.93	-2.12	-2.64
	tuf	-2.66	-1.4	-1.99
	tsf	-4.28	-1.08	-1.38
	fusA	-3	-1.07	-1.69
	prfA	-3.94	1.36	-1.11
	prfC	-2.27	-1.84	-2.34
	secD	-2.1	-1.1	-1.3
	secY	-2.66	1.95	1.4
	lepB	-2.31	-1.19	-1.88
	groEL	-6.45	-5.87	-11.26
	groES	-7.4	-3.35	-8.56
	dnaK	-2.11	-2.23	-3.33
	rpoA	-2.95	1.69	1.2
	rpoB	-5.57	-1.75	-4.41
	rpoC	-4.19	-1.73	-4.05
	nusA	-2.91	1.46	1.39
	nusB	-2.8	-1.45	-2.01
	rho	-4.59	-1.65	-3.65
	orn	-5.14	-2.07	-4.25
	rnpA	-2	1.35	1.58
	rnhB	-2.04	-1.3	-1.73
	dnaX	-3.19	-1.56	-2.88
	holC	-2.24	-1.13	-2.52
	dnaG	-2.09	-1.39	-2.25
	priB	-3.04	1.86	1.6
	recB	-3.42	-1.48	-3.27
	rep	-3.03	-1.52	-2.85
	hrpA	-2.96	-1.78	-2.74
	ligB	-2.36	2.09	1.82
	parE	-2.57	-1.32	-1.58
	dinD	-3.71	-2.68	-5.51
	yacG	-3.91	1.41	-1.2
	ihfB	-3.44	-1.9	-3.02
	scpB	-2.93	-1.3	-2.25
	ybaB/ebfC	-4.43	-1.79	-2.38
	Gene	SH-30	Thio-30	SH+Thio-30
	murB	-2.36	-1.23	-2.12
	murD	-3.55	-1.77	-3.54
	murE	-3.89	-1.82	-3.66
	murF	-3.22	-1.61	-2.71
	mraY	-3.4	-1.59	-3.52
	amiA	-2.06	-1.49	-2.05
	lpxD	-2.13	-2.27	-4.46
	lptA	-4.29	-2.02	-3.96
	mlaB	-3.23	2.2	1.17
	mlaD	-2.1	3.44	2.69
	ftsB	-2.83	-3.3	-6.05
	lpdA	-2.11	-1.64	-2.23
	atpA	-4	1.14	-1.35
	atpB	-2.17	1.37	1.42
	atpC	-6.45	1.01	-1.82
	atpD	-5.04	1.12	-1.57
	atpE	-4.66	-1.02	-1.46
	atpF	-4.28	1.04	-1.34
	atpG	-4.45	1.25	-1.28
	atpH	-4	1.27	-1.12
	nqrB	-2.21	-1.44	-2.19
	nqrC	-2.33	-1.27	-2.07
	nqrE	-2.01	-1.24	-1.92
	nqrM	-4.04	-2.29	-5.1
	nuoM	-2.34	-2.66	-3.54
	fdx	-2.7	-1.03	-2.12
	bfd	-2.26	1.5	-1.45
	cybB	-5.42	1.27	1.12
	hscB	-2.92	-1.66	-4.37
	ubiE	-2.11	1.14	1.14
	azu	-3.03	1.19	-1.05
	nirK	-2.43	-4.72	-4.57
	ackA	-2.59	-1.97	-2.51
	accC	-2.43	-1.32	-1.8
	fabG	-3.1	-2.12	-3.85
	fabZ	-4.73	-3.82	-10.97
	fhuE	-2.59	-2.97	-5.19
	ceuA	-3.2	1.09	-1.09
	hemH	-2.83	-1.74	-3.6
	bphO	-3.44	-2.65	-6.36
	fbpA	-2.67	-2.9	-6.27
	amtB	-2.83	-1.31	-2.43
	carA	-2.46	1.45	-1.03
	carB	-6.78	-2.11	-5.18
	purK	-5.38	-3.18	-7.89
	ppk1	-2.14	1.13	-1.18
	Gene	SH-30	Thio-30	SH+Thio-30
	hisG	2.22	1.26	1.67
	hisA	2.1	1	1.19
	hisH	2.44	1.25	1.61
	hisD	2.77	-1.04	1.29
	aroG	2.22	-1.14	1.21
	pabA	2.67	1.67	2.34
	trpD	4.55	1.31	2.12
	trpB	2.25	1.83	2.73
	argB	3.1	1.21	2.39
	argC	2.04	1.36	1.58
	otc (argI/argF)	2.16	-1.22	-1.11
	gdhA	6.65	-1.28	1.98
	putA	3.44	-1.3	1.07
	aspA	3.5	-1.49	-1.1
	asd	2.39	-1.14	1.11
	ilvB	2.45	1.01	1.14
	ilvE	3.46	1.16	1.7
	proA	4.35	1.11	2.31
	proB	7.55	1.48	3.07
	glyA	2.02	-1.22	1.02
	gcvH	3.42	1.66	2.32
	gcvT	2.39	1.18	1.59
	purF	2.54	-1.26	1.13
	glk	2.63	1.07	1.63
	gap	3.18	-1.48	1.16
	gpmA	3.15	-2.42	-1.57
	rpe	3.04	1.8	2.18
	tal	3.86	-1.57	-1.03
	bdhA	2.17	-2.2	-1.58
	gltA	8.56	-1.15	2.11
	icd	2.7	-1.2	-1.28
	acnB	5.07	1.05	1.49
	sdhA	2.64	-1.09	1.05
	sdhB	2.95	-1.08	1.11
	sdhC	2.61	-1.03	1.25
	sdhD	2.83	1.05	1.23
	sdhE	5.83	1.09	2.76
	mqo	5.1	-1.09	1.49
	prpB	3.88	4.65	5.31
	prpC	3.1	4.2	4.79
	acnB	5.07	1.05	1.49
	lldP	2.86	1.54	1.96
	dld	3.44	-1.16	-1.04
	lutC	2.06	-1.44	-1.49
	pta	4.47	-1.42	1.13
	gshB	2.19	-1.23	-1.44
	fghA	2.85	1.4	1.42
	grxB	3.33	-1.15	1.37
	arsC	2.14	-1.41	1.06
	lexA	2.16	-1.12	1.41
	cstA	5.74	2.12	3.59
	relA	2.78	-1.64	-1.16
	ppk2	5.09	1.52	2.24

## Sheet: Table S8. GO enrichment analys
Sample ID	Regulation	Category	Term	Count	%	PValue	Locus ID strain 32/05	Locus ID strain TUM19854	List Total	Pop Hits	Pop Total	Fold Enrichment	Bonferroni	Benjamini	FDR
SH-10	Up-Regulated	GOTERM_MF_DIRECT	GO:0015655~alanine:sodium symporter activity	3	2.02703	0.00783334	WX61_RS01370, WX61_RS05825, WX61_RS05930	HT085_RS06245, HT085_RS10530, HT085_RS10640	61	3	1145	18.7705	0.4875	0.665834	0.665834
SH-10	Up-Regulated	GOTERM_MF_DIRECT	GO:0030170~pyridoxal phosphate binding	5	3.37838	0.0175636	WX61_RS01335, WX61_RS05155, WX61_RS00275, WX61_RS09095, WX61_RS09975	HT085_RS06210, HT085_RS09905, HT085_RS03645, HT085_RS02345, HT085_RS05620	61	20	1145	4.69262	0.778243	0.746454	0.746454
SH-10	Down-Regulated	GOTERM_BP_DIRECT	GO:0006412~translation	30	15.1515	2.2532e-13	WX61_RS05700, WX61_RS05605, WX61_RS05720, WX61_RS05625, WX61_RS05755, WX61_RS05640, WX61_RS05695, WX61_RS05760, WX61_RS05660, WX61_RS05715, WX61_RS05655, WX61_RS00485, WX61_RS00590, WX61_RS09400, WX61_RS05710, WX61_RS00585, WX61_RS05730, WX61_RS05670, WX61_RS05725, WX61_RS05745, WX61_RS05690, WX61_RS05645, WX61_RS05650, WX61_RS05705, WX61_RS05770, WX61_RS04550, WX61_RS05665, WX61_RS00200, WX61_RS…	HT085_RS10405, HT085_RS10305, HT085_RS10425, HT085_RS10325, HT085_RS10460, HT085_RS10345, HT085_RS10400, HT085_RS10465, HT085_RS10365, HT085_RS10420, HT085_RS10360, HT085_RS03435, HT085_RS03335, HT085_RS02640, HT085_RS10415, HT085_RS03340, HT085_RS10435, HT085_RS10375, HT085_RS10430, HT085_RS10450, HT085_RS10395, HT085_RS10350, HT085_RS10355, HT085_RS10410, HT085_RS10475, HT085_RS09280, HT085_RS1…	94	65	851	4.1784	1.55509e-11	1.53218e-11	1.53218e-11
SH-10	Down-Regulated	GOTERM_CC_DIRECT	GO:0005840~ribosome	30	15.1515	2.73969e-13	WX61_RS05700, WX61_RS05605, WX61_RS05720, WX61_RS05625, WX61_RS05755, WX61_RS05640, WX61_RS05695, WX61_RS05760, WX61_RS05660, WX61_RS05715, WX61_RS05655, WX61_RS00485, WX61_RS00590, WX61_RS09400, WX61_RS05710, WX61_RS00585, WX61_RS05730, WX61_RS05670, WX61_RS05725, WX61_RS05745, WX61_RS05690, WX61_RS05645, WX61_RS05650, WX61_RS05705, WX61_RS05770, WX61_RS04550, WX61_RS05665, WX61_RS00200, WX61_RS…	HT085_RS10405, HT085_RS10305, HT085_RS10425, HT085_RS10325, HT085_RS10460, HT085_RS10345, HT085_RS10400, HT085_RS10465, HT085_RS10365, HT085_RS10420, HT085_RS10360, HT085_RS03435, HT085_RS00220, HT085_RS03335, HT085_RS02640, HT085_RS10415, HT085_RS03340, HT085_RS10435, HT085_RS10375, HT085_RS10430, HT085_RS10450, HT085_RS10395, HT085_RS10350, HT085_RS10355, HT085_RS10410, HT085_RS10475, HT085_RS0…	89	61	732	4.04494	4.65805e-12	4.65748e-12	4.65748e-12
SH-10	Down-Regulated	GOTERM_MF_DIRECT	GO:0003735~structural constituent of ribosome	29	14.6465	7.56671e-13	WX61_RS05700, WX61_RS05605, WX61_RS05720, WX61_RS05625, WX61_RS05755, WX61_RS05640, WX61_RS05695, WX61_RS05760, WX61_RS05660, WX61_RS05715, WX61_RS05655, WX61_RS00485, WX61_RS00590, WX61_RS09400, WX61_RS05710, WX61_RS00585, WX61_RS05730, WX61_RS05670, WX61_RS05725, WX61_RS05745, WX61_RS05690, WX61_RS05645, WX61_RS05650, WX61_RS05705, WX61_RS05770, WX61_RS04550, WX61_RS05665, WX61_RS05685, WX61_RS…	HT085_RS10405, HT085_RS10305, HT085_RS10425, HT085_RS10325, HT085_RS10460, HT085_RS10345, HT085_RS10400, HT085_RS10465, HT085_RS10365, HT085_RS10420, HT085_RS10360, HT085_RS03435, HT085_RS03335, HT085_RS02640, HT085_RS10415, HT085_RS03340, HT085_RS10435, HT085_RS10375, HT085_RS10430, HT085_RS10450, HT085_RS10395, HT085_RS10350, HT085_RS10355, HT085_RS10410, HT085_RS10475, HT085_RS09280, HT085_RS1…	140	56	1145	4.23533	9.45771e-11	9.45839e-11	9.45839e-11
SH-10	Down-Regulated	GOTERM_MF_DIRECT	GO:0019843~rRNA binding	23	11.6162	1.28e-11	WX61_RS05700, WX61_RS05605, WX61_RS05710, WX61_RS05720, WX61_RS00585, WX61_RS05730, WX61_RS04165, WX61_RS05670, WX61_RS05690, WX61_RS05645, WX61_RS05755, WX61_RS05740, WX61_RS05640, WX61_RS05695, WX61_RS05650, WX61_RS05760, WX61_RS05705, WX61_RS05660, WX61_RS05715, WX61_RS05655, WX61_RS05665, WX61_RS05685, WX61_RS00590	HT085_RS10405, HT085_RS10305, HT085_RS10415, HT085_RS10425, HT085_RS03340, HT085_RS10435, HT085_RS08935, HT085_RS10375, HT085_RS10395, HT085_RS10350, HT085_RS10460, HT085_RS10445, HT085_RS10345, HT085_RS10400, HT085_RS10355, HT085_RS10465, HT085_RS10410, HT085_RS10365, HT085_RS10420, HT085_RS10360, HT085_RS10370, HT085_RS10390, HT085_RS03335	140	39	1145	4.82326	1.60001e-09	8.00003e-10	8.00003e-10
SH-10	Down-Regulated	GOTERM_MF_DIRECT	GO:0046933~proton-transporting ATP synthase activity, rotational mechanism	7	3.53535	6.59313e-05	WX61_RS06520, WX61_RS06525, WX61_RS06530, WX61_RS06535, WX61_RS06540, WX61_RS06545, WX61_RS06550	HT085_RS11280, HT085_RS11250, HT085_RS11260, HT085_RS11270, HT085_RS11255, HT085_RS11265, HT085_RS11275	140	8	1145	7.15625	0.00820781	0.00274714	0.00274714
SH-10	Down-Regulated	GOTERM_CC_DIRECT	GO:0045261~proton-transporting ATP synthase complex, catalytic core F(1)	5	2.52525	0.000891968	WX61_RS06550, WX61_RS06530, WX61_RS06540, WX61_RS06535, WX61_RS06545	HT085_RS11280, HT085_RS11260, HT085_RS11270, HT085_RS11265, HT085_RS11275	89	5	732	8.22472	0.0150557	0.00758173	0.00758173
SH-10	Down-Regulated	GOTERM_CC_DIRECT	GO:0015935~small ribosomal subunit	5	2.52525	0.00242967	WX61_RS05605, WX61_RS05720, WX61_RS05655, WX61_RS04805, WX61_RS05760	HT085_RS10305, HT085_RS10425, HT085_RS10360, HT085_RS09540, HT085_RS10465	89	6	732	6.85393	0.0405112	0.0137681	0.0137681
SH-10	Down-Regulated	GOTERM_CC_DIRECT	GO:0015934~large ribosomal subunit	5	2.52525	0.00935706	WX61_RS05730, WX61_RS05685, WX61_RS05725, WX61_RS05650, WX61_RS05660	HT085_RS10435, HT085_RS10390, HT085_RS10430, HT085_RS10355, HT085_RS10365	89	8	732	5.14045	0.147702	0.0397675	0.0397675
SH-30	Up-Regulated	GOTERM_BP_DIRECT	GO:0006099~tricarboxylic acid cycle	10	4.31034	9.0925e-06	WX61_RS10605, WX61_RS10630, WX61_RS10620, WX61_RS00745, WX61_RS10610, WX61_RS02650, WX61_RS09755, WX61_RS04785, WX61_RS07900, WX61_RS10615	HT085_RS05025, HT085_RS05000, HT085_RS05010, HT085_RS03195, HT085_RS05020, HT085_RS07480, HT085_RS05845, HT085_RS09520, HT085_RS01155, HT085_RS05015	87	17	851	5.75389	0.000817994	0.000809233	0.000809233
SH-30	Up-Regulated	GOTERM_MF_DIRECT	GO:0030170~pyridoxal phosphate binding	7	3.01724	0.00946381	WX61_RS01335, WX61_RS00325, WX61_RS05155, WX61_RS10885, WX61_RS00275, WX61_RS09095, WX61_RS09975	HT085_RS06210, HT085_RS03590, HT085_RS09905, HT085_RS04745, HT085_RS03645, HT085_RS02345, HT085_RS05620	113	20	1145	3.54646	0.738351	1	1
SH-30	Up-Regulated	GOTERM_MF_DIRECT	GO:0015655~alanine:sodium symporter activity	3	1.2931	0.0266461	WX61_RS01370, WX61_RS05825, WX61_RS05930	HT085_RS06245, HT085_RS10530, HT085_RS10640	113	3	1145	10.1327	0.977809	1	1
SH-30	Down-Regulated	GOTERM_MF_DIRECT	GO:0003735~structural constituent of ribosome	44	14.8649	4.28291e-23	WX61_RS05700, WX61_RS05605, WX61_RS08630, WX61_RS05720, WX61_RS05625, WX61_RS06430, WX61_RS05680, WX61_RS05635, WX61_RS05755, WX61_RS06665, WX61_RS05640, WX61_RS05695, WX61_RS05760, WX61_RS05660, WX61_RS05715, WX61_RS05655, WX61_RS07615, WX61_RS05565, WX61_RS05675, WX61_RS08635, WX61_RS04545, WX61_RS00485, WX61_RS00590, WX61_RS09400, WX61_RS05710, WX61_RS00585, WX61_RS05730, WX61_RS05670, WX61_RS…	HT085_RS10405, HT085_RS10305, HT085_RS01890, HT085_RS10425, HT085_RS10325, HT085_RS11155, HT085_RS10385, HT085_RS10340, HT085_RS10460, HT085_RS11395, HT085_RS10345, HT085_RS10400, HT085_RS10465, HT085_RS10365, HT085_RS10420, HT085_RS10360, HT085_RS00865, HT085_RS10260, HT085_RS10380, HT085_RS01895, HT085_RS09275, HT085_RS03435, HT085_RS03335, HT085_RS02640, HT085_RS10415, HT085_RS03340, HT085_RS1…	207	56	1145	4.3461	7.70924e-21	7.70924e-21	7.66641e-21
SH-30	Down-Regulated	GOTERM_BP_DIRECT	GO:0006412~translation	46	15.5405	2.13223e-22	WX61_RS05700, WX61_RS05605, WX61_RS08630, WX61_RS05720, WX61_RS05625, WX61_RS06430, WX61_RS05680, WX61_RS05635, WX61_RS05755, WX61_RS06665, WX61_RS05640, WX61_RS05695, WX61_RS05760, WX61_RS05660, WX61_RS05715, WX61_RS05655, WX61_RS07615, WX61_RS05565, WX61_RS05675, WX61_RS08635, WX61_RS04545, WX61_RS00485, WX61_RS00590, WX61_RS09400, WX61_RS05710, WX61_RS00585, WX61_RS05730, WX61_RS05670, WX61_RS…	HT085_RS10405, HT085_RS10305, HT085_RS01890, HT085_RS10425, HT085_RS10325, HT085_RS11155, HT085_RS10385, HT085_RS10340, HT085_RS10460, HT085_RS11395, HT085_RS10345, HT085_RS10400, HT085_RS10465, HT085_RS10365, HT085_RS10420, HT085_RS10360, HT085_RS00865, HT085_RS10260, HT085_RS10380, HT085_RS01895, HT085_RS09275, HT085_RS03435, HT085_RS03335, HT085_RS02640, HT085_RS10415, HT085_RS03340, HT085_RS1…	149	65	851	4.04192	2.28148e-20	2.26016e-20	2.26016e-20
SH-30	Down-Regulated	GOTERM_CC_DIRECT	GO:0005840~ribosome	45	15.2027	1.96302e-20	WX61_RS05700, WX61_RS05605, WX61_RS08630, WX61_RS05720, WX61_RS05625, WX61_RS06430, WX61_RS05680, WX61_RS05635, WX61_RS05755, WX61_RS06665, WX61_RS05640, WX61_RS05695, WX61_RS05760, WX61_RS05660, WX61_RS05715, WX61_RS05655, WX61_RS07615, WX61_RS05565, WX61_RS05675, WX61_RS08635, WX61_RS04545, WX61_RS00485, WX61_RS06915, WX61_RS00590, WX61_RS09400, WX61_RS05710, WX61_RS00585, WX61_RS05730, WX61_RS…	HT085_RS10405, HT085_RS10305, HT085_RS01890, HT085_RS10425, HT085_RS10325, HT085_RS11155, HT085_RS10385, HT085_RS10340, HT085_RS10460, HT085_RS11395, HT085_RS10345, HT085_RS10400, HT085_RS10465, HT085_RS10365, HT085_RS10420, HT085_RS10360, HT085_RS00865, HT085_RS10260, HT085_RS10380, HT085_RS01895, HT085_RS09275, HT085_RS03435, HT085_RS00220, HT085_RS03335, HT085_RS02640, HT085_RS10415, HT085_RS0…	148	61	732	3.64865	4.51494e-19	4.51494e-19	4.31864e-19
SH-30	Down-Regulated	GOTERM_MF_DIRECT	GO:0019843~rRNA binding	32	10.8108	1.75985e-17	WX61_RS08435, WX61_RS05700, WX61_RS05605, WX61_RS05720, WX61_RS06430, WX61_RS05680, WX61_RS05635, WX61_RS05755, WX61_RS05740, WX61_RS05640, WX61_RS05695, WX61_RS05760, WX61_RS05660, WX61_RS05715, WX61_RS05655, WX61_RS08635, WX61_RS00590, WX61_RS05710, WX61_RS00585, WX61_RS05730, WX61_RS04165, WX61_RS05670, WX61_RS06915, WX61_RS05645, WX61_RS05750, WX61_RS05650, WX61_RS05705, WX61_RS05610, WX61_RS…	HT085_RS01690, HT085_RS10405, HT085_RS10305, HT085_RS10425, HT085_RS11155, HT085_RS10385, HT085_RS10340, HT085_RS10460, HT085_RS10445, HT085_RS10345, HT085_RS10400, HT085_RS10465, HT085_RS10365, HT085_RS10420, HT085_RS10360, HT085_RS01895, HT085_RS03335, HT085_RS10415, HT085_RS03340, HT085_RS10435, HT085_RS08935, HT085_RS10375, HT085_RS10395, HT085_RS10350, HT085_RS10455, HT085_RS10355, HT085_RS1…	207	39	1145	4.53859	3.16773e-15	1.58386e-15	1.57506e-15
SH-30	Down-Regulated	GOTERM_MF_DIRECT	GO:0046933~proton-transporting ATP synthase activity, rotational mechanism	8	2.7027	3.7987e-05	WX61_RS06550, WX61_RS06520, WX61_RS06530, WX61_RS06540, WX61_RS06525, WX61_RS06535, WX61_RS06545, WX61_RS06515	HT085_RS11280, HT085_RS11250, HT085_RS11260, HT085_RS11270, HT085_RS11255, HT085_RS11265, HT085_RS11275, HT085_RS11245	207	8	1145	5.5314	0.00681447	0.00227922	0.00226656
SH-30	Down-Regulated	GOTERM_CC_DIRECT	GO:0015934~large ribosomal subunit	7	2.36486	0.00117528	WX61_RS05730, WX61_RS05685, WX61_RS05725, WX61_RS06665, WX61_RS05650, WX61_RS05660, WX61_RS05560	HT085_RS10435, HT085_RS10390, HT085_RS10430, HT085_RS11395, HT085_RS10355, HT085_RS10365, HT085_RS10255	148	8	732	4.3277	0.0266848	0.011905	0.0113874
SH-30	Down-Regulated	GOTERM_CC_DIRECT	GO:0015935~small ribosomal subunit	6	2.02703	0.00155283	WX61_RS05605, WX61_RS05720, WX61_RS05655, WX61_RS04805, WX61_RS05760, WX61_RS05610	HT085_RS10305, HT085_RS10425, HT085_RS10360, HT085_RS09540, HT085_RS10465, HT085_RS10310	148	6	732	4.94595	0.0351115	0.011905	0.0113874
SH-30	Down-Regulated	GOTERM_CC_DIRECT	GO:0045261~proton-transporting ATP synthase complex, catalytic core F(1)	5	1.68919	0.00663202	WX61_RS06550, WX61_RS06530, WX61_RS06540, WX61_RS06535, WX61_RS06545	HT085_RS11280, HT085_RS11260, HT085_RS11270, HT085_RS11265, HT085_RS11275	148	5	732	4.94595	0.141908	0.0381341	0.0364761
SH-30	Down-Regulated	GOTERM_MF_DIRECT	GO:0000049~tRNA binding	11	3.71622	0.00761288	WX61_RS05605, WX61_RS08665, WX61_RS03730, WX61_RS06700, WX61_RS05625, WX61_RS05670, WX61_RS08620, WX61_RS10750, WX61_RS05750, WX61_RS05695, WX61_RS05610	HT085_RS10305, HT085_RS01925, HT085_RS08505, HT085_RS11425, HT085_RS10325, HT085_RS10375, HT085_RS01880, HT085_RS04885, HT085_RS10455, HT085_RS10400, HT085_RS10310	207	25	1145	2.43382	0.747302	0.34258	0.340676
SH-30	Down-Regulated	GOTERM_MF_DIRECT	GO:0003924~GTPase activity	7	2.36486	0.0375866	WX61_RS05615, WX61_RS08160, WX61_RS04165, WX61_RS00075, WX61_RS01350, WX61_RS08440	HT085_RS10315, HT085_RS01405, HT085_RS08935, HT085_RS03835, HT085_RS10320, HT085_RS06225, HT085_RS01695	207	15	1145	2.58132	0.998988	1	1
Thio-10	Up-Regulated	GOTERM_MF_DIRECT	GO:0051536~iron-sulfur cluster binding	2	6.89655	0.0242623	WX61_RS00345, WX61_RS00340	HT085_RS03570, HT085_RS03575	5	7	1145	65.4286	0.157962	0.169836	0.169836
Thio-10	Up-Regulated	GOTERM_BP_DIRECT	GO:0016226~iron-sulfur cluster assembly	2	6.89655	0.0405509	WX61_RS00345, WX61_RS00340	HT085_RS03570, HT085_RS03575	6	7	851	40.5238	0.186964	0.162203	0.162203
Thio-30	Up-Regulated	GOTERM_CC_DIRECT	GO:0016021~integral component of membrane	23	16.1972	0.00377591	WX61_RS06030, WX61_RS09880, WX61_RS00640, WX61_RS01975, WX61_RS01445, WX61_RS06180, WX61_RS03520, WX61_RS02470, WX61_RS03595, WX61_RS08565, WX61_RS06435, WX61_RS03525, WX61_RS11115, WX61_RS04625, WX61_RS03875, WX61_RS00315, WX61_RS04260, WX61_RS05110, WX61_RS08560, WX61_RS04915, WX61_RS03965, WX61_RS05115, WX61_RS06915	HT085_RS10735, HT085_RS05695, HT085_RS03295, HT085_RS06860, HT085_RS06320, HT085_RS10895, HT085_RS08290, HT085_RS07290, HT085_RS08370, HT085_RS01825, HT085_RS11160, HT085_RS08295, HT085_RS04515, HT085_RS09355, HT085_RS08650, HT085_RS03600, HT085_RS09035, HT085_RS09860, HT085_RS01820, HT085_RS09665, HT085_RS08730, HT085_RS09865, HT085_RS00530	36	290	732	1.61264	0.0224427	0.0226555	0.0226555
Thio-30	Up-Regulated	GOTERM_BP_DIRECT	GO:0006281~DNA repair	4	2.8169	0.0386099	WX61_RS03525,WX61_RS02565, WX61_RS01445, WX61_RS03965	HT085_RS06320, HT085_RS07370, HT085_RS08295, HT085_RS08730	34	20	851	5.00588	0.767037	1	1
Thio-30	Down-Regulated	GOTERM_BP_DIRECT	GO:0006457~protein folding	7	4.21687	0.00031872	WX61_RS07320, WX61_RS02130, WX61_RS07930, WX61_RS09040, WX61_RS06260, WX61_RS03600, WX61_RS02165	HT085_RS00590, HT085_RS06985, HT085_RS01185, HT085_RS02290, HT085_RS10980, HT085_RS08375, HT085_RS07025	73	13	851	6.27713	0.0248685	0.0248602	0.0248602
Thio-30	Down-Regulated	GOTERM_CC_DIRECT	GO:0005737~cytoplasm	27	16.2651	0.0161353	WX61_RS02130, WX61_RS11330, WX61_RS06100, WX61_RS06260, WX61_RS05830, WX61_RS07840, WX61_RS07715, WX61_RS08310, WX61_RS08210, WX61_RS09980, WX61_RS03625, WX61_RS00360, WX61_RS08230, WX61_RS07320, WX61_RS06835, WX61_RS10215, WX61_RS00650, WX61_RS01630, WX61_RS05840, WX61_RS07660, WX61_RS04410, WX61_RS08625, WX61_RS06910, WX61_RS03600, WX61_RS04415, WX61_RS00125, WX61_RS08755	HT085_RS06985, HT085_RS04320, HT085_RS10800, HT085_RS10980, HT085_RS10540, HT085_RS01090, HT085_RS00965, HT085_RS01555, HT085_RS01455, HT085_RS05615, HT085_RS08400, HT085_RS03555, HT085_RS01475, HT085_RS00590, HT085_RS00130, HT085_RS05385, HT085_RS03285, HT085_RS06495, HT085_RS10550, HT085_RS00910, HT085_RS09140, HT085_RS01885, HT085_RS00215, HT085_RS08375, HT085_RS09145, HT085_RS03785, HT085_RS0…	54	252	732	1.45238	0.216515	0.174286	0.174286
Thio-30	Down-Regulated	GOTERM_MF_DIRECT	GO:0003755~peptidyl-prolyl cis-trans isomerase activity	4	2.40964	0.0204853	WX61_RS07930, WX61_RS09040, WX61_RS10315, WX61_RS04075	HT085_RS01185, HT085_RS02290, HT085_RS05290, HT085_RS08840	107	7	1145	6.11482	0.932169	1	1
Thio-30	Down-Regulated	GOTERM_CC_DIRECT	GO:0042597~periplasmic space	5	3.01205	0.0232382	WX61_RS04090, WX61_RS07760, WX61_RS06055, WX61_RS00645, WX61_RS09770	HT085_RS08855, HT085_RS01010, HT085_RS10760, HT085_RS03290, HT085_RS05830	54	16	732	4.23611	0.297202	0.174286	0.174286
Thio-30	Down-Regulated	GOTERM_MF_DIRECT	GO:0051082~unfolded protein binding	4	2.40964	0.0305973	WX61_RS07320, WX61_RS05850, WX61_RS03600, WX61_RS02165	HT085_RS00590, HT085_RS10560, HT085_RS08375, HT085_RS07025	107	8	1145	5.35047	0.982399	1	1
SH+Thio-10	Up-Regulated	GOTERM_MF_DIRECT	GO:0015655~alanine:sodium symporter activity	3	3.06122	0.00223221	WX61_RS01370, WX61_RS05825, WX61_RS05930	HT085_RS06245, HT085_RS10530, HT085_RS10640	33	3	1145	34.697	0.107715	0.113843	0.113843
SH+Thio-10	Up-Regulated	GOTERM_CC_DIRECT	GO:0016021~integral component of membrane	15	15.3061	0.0465658	WX61_RS06030, WX61_RS01370, WX61_RS09880, WX61_RS11265, WX61_RS02805, WX61_RS10350, WX61_RS06180, WX61_RS05825, WX61_RS05930, WX61_RS06045, WX61_RS07370, WX61_RS07465, WX61_RS06435, WX61_RS03965, WX61_RS00315	HT085_RS10735, HT085_RS06245, HT085_RS05695, HT085_RS04385, HT085_RS07625, HT085_RS05260, HT085_RS10895, HT085_RS10530, HT085_RS10640, HT085_RS10750, HT085_RS00635, HT085_RS00725, HT085_RS11160, HT085_RS08295, HT085_RS03600	25	290	732	1.51448	0.248819	0.279395	0.279395
SH+Thio-30	Up-Regulated	GOTERM_CC_DIRECT	GO:0016021~integral component of membrane	35	16.3551	0.000455977	WX61_RS09880, WX61_RS01370, WX61_RS10355, WX61_RS11550, WX61_RS01975, WX61_RS03525, WX61_RS06060, WX61_RS02470, WX61_RS07465, WX61_RS02195, WX61_RS04260, WX61_RS01540, WX61_RS00910, WX61_RS01590, WX61_RS06030, WX61_RS08850, WX61_RS02805, WX61_RS10350, WX61_RS12650, WX61_RS06180, WX61_RS05825, WX61_RS03520, WX61_RS07370, WX61_RS07350, WX61_RS05205, WX61_RS06435, WX61_RS03770, WX61_RS11115, WX61_RS…	HT085_RS05695, HT085_RS06245, HT085_RS05255, HT085_RS04120, HT085_RS06860, HT085_RS06320, HT085_RS10765, HT085_RS07290, HT085_RS00725, HT085_RS07055, HT085_RS09035, HT085_RS06405, HT085_RS03035, HT085_RS06455, HT085_RS10735, HT085_RS02110, HT085_RS07625, HT085_RS05260, HT085_RS10995, HT085_RS10895, HT085_RS10530, HT085_RS08290, HT085_RS00635, HT085_RS00615, HT085_RS08295, HT085_RS11160, HT085_RS0…	56	290	732	1.57759	0.00409631	0.00410379	0.00410379
SH+Thio-30	Down-Regulated	GOTERM_CC_DIRECT	GO:0005737~cytoplasm	57	19.1919	0.000306412	WX61_RS02130, WX61_RS11330, WX61_RS09135, WX61_RS10225, WX61_RS00790, WX61_RS11490, WX61_RS07840, WX61_RS06560, WX61_RS07715, WX61_RS09980, WX61_RS00410, WX61_RS08210, WX61_RS02725, WX61_RS08965, WX61_RS02945, WX61_RS03625, WX61_RS04720, WX61_RS00360, WX61_RS11245, WX61_RS00615, WX61_RS07320, WX61_RS06740, WX61_RS01630, WX61_RS05840, WX61_RS07660, WX61_RS08160, WX61_RS08625, WX61_RS07755, WX61_RS…	HT085_RS06985, HT085_RS04320, HT085_RS02385, HT085_RS05375, HT085_RS03150, HT085_RS04160, HT085_RS01090, HT085_RS11290, HT085_RS00965, HT085_RS05615, HT085_RS03515, HT085_RS01455, HT085_RS07550, HT085_RS02225, HT085_RS07750, HT085_RS08400, HT085_RS09455, HT085_RS03555, HT085_RS04400, HT085_RS03310, HT085_RS00590, HT085_RS00030, HT085_RS06495, HT085_RS10550, HT085_RS00910, HT085_RS01405, HT085_RS0…	115	252	732	1.43975	0.00671943	0.00674107	0.00674107
SH+Thio-30	Down-Regulated	GOTERM_BP_DIRECT	GO:0006457~protein folding	8	2.6936	0.00212115	WX61_RS07320, WX61_RS02130, WX61_RS07930, WX61_RS00355, WX61_RS09040, WX61_RS06260, WX61_RS03600, WX61_RS02165	HT085_RS00590, HT085_RS06985, HT085_RS01185, HT085_RS03560, HT085_RS02290, HT085_RS10980, HT085_RS08375, HT085_RS07025	142	13	851	3.68797	0.242829	0.275749	0.275749
SH+Thio-30	Down-Regulated	GOTERM_MF_DIRECT	GO:0005524~ATP binding	47	15.8249	0.00852003	WX61_RS07995, WX61_RS11515, WX61_RS11330, WX61_RS11385, WX61_RS06040, WX61_RS10225, WX61_RS11485, WX61_RS00790, WX61_RS09005, WX61_RS06230, WX61_RS06260, WX61_RS10340, WX61_RS06560, WX61_RS02215, WX61_RS06940, WX61_RS00190, WX61_RS09980, WX61_RS02725, WX61_RS08190, WX61_RS02705, WX61_RS05145, WX61_RS04720, WX61_RS08015, WX61_RS00360, WX61_RS08100, WX61_RS03095, WX61_RS09115, WX61_RS09205, WX61_RS…	HT085_RS01250, HT085_RS04145, HT085_RS04320, HT085_RS04265, HT085_RS10745, HT085_RS05375, HT085_RS04165, HT085_RS03150, HT085_RS02260, HT085_RS10945, HT085_RS10980, HT085_RS05270, HT085_RS11290, HT085_RS07075, HT085_RS00245, HT085_RS03735, HT085_RS05615, HT085_RS07550, HT085_RS01435, HT085_RS07530, HT085_RS09895, HT085_RS09455, HT085_RS01275, HT085_RS03555, HT085_RS01355, HT085_RS07895, HT085_RS0…	199	195	1145	1.38681	0.835596	1	1
SH+Thio-30	Down-Regulated	GOTERM_BP_DIRECT	GO:0042773~ATP synthesis coupled electron transport	4	1.3468	0.0156904	WX61_RS04200, WX61_RS04190, WX61_RS04205, WX61_RS04185	HT085_RS08975, HT085_RS08965, HT085_RS08980, HT085_RS08960	142	4	851	5.99296	0.874034	0.729403	0.729403
SH+Thio-30	Down-Regulated	GOTERM_BP_DIRECT	GO:0009432~SOS response	5	1.6835	0.0168324	WX61_RS00650, WX61_RS11405, WX61_RS08015, WX61_RS00615, WX61_RS04110	HT085_RS03285, HT085_RS04250, HT085_RS01275, HT085_RS03310, HT085_RS08875	142	7	851	4.28068	0.891804	0.729403	0.729403
SH+Thio-30	Down-Regulated	GOTERM_MF_DIRECT	GO:0004386~helicase activity	7	2.3569	0.0219386	WX61_RS08970, WX61_RS03650, WX61_RS11405, WX61_RS07505, WX61_RS03635, WX61_RS08100, WX61_RS04110	HT085_RS02230, HT085_RS08425, HT085_RS04250, HT085_RS00770, HT085_RS08410, HT085_RS01355, HT085_RS08875	199	14	1145	2.87688	0.990726	1	1
SH+Thio-30	Down-Regulated	GOTERM_BP_DIRECT	GO:0007049~cell cycle	7	2.3569	0.0255113	WX61_RS09135, WX61_RS02725, WX61_RS02715, WX61_RS02705, WX61_RS05080, WX61_RS02695, WX61_RS07425	HT085_RS02385, HT085_RS07550, HT085_RS07540, HT085_RS07530, HT085_RS09830, HT085_RS07520, HT085_RS00695	142	15	851	2.79671	0.966134	0.829116	0.829116
SH+Thio-30	Down-Regulated	GOTERM_BP_DIRECT	GO:0051301~cell division	10	3.367	0.04587	WX61_RS09135, WX61_RS08470, WX61_RS08735, WX61_RS02725, WX61_RS02715, WX61_RS02705, WX61_RS05080, WX61_RS00425, WX61_RS02695, WX61_RS07425	HT085_RS02385, HT085_RS01725, HT085_RS01995, HT085_RS07550, HT085_RS07540, HT085_RS07530, HT085_RS09830, HT085_RS03500, HT085_RS07520, HT085_RS00695	142	30	851	1.99765	0.997869	1	1

## Sheet: Table S9. Toxin AT modules
Locus	Gene	Function	SH-10	SH-30	Thio-10	Thio-30	SH+Thio-10	SH+Thio-30
WX61_RS03220	hicA	type II toxin-antitoxin system HicA family toxin	1.64	1.75	1.27	2.08	1.7	3.69
WX61_RS03215	hicB	type II toxin-antitoxin system HicB family antitoxin	1.51	1.89	1.27	1.97	1.7	3.53
WX61_RS11630	hicB-2	type II toxin-antitoxin system HicB family antitoxin	-1.86	-3.09	-1.17	-1.33	-1.97	-2.02
WX61_RS10685	fitB	type II toxin-antitoxin system toxin FitB	1.47	-1.27	1.29	1.05	1.46	1.39
WX61_RS10680	fitA	type II toxin-antitoxin system antitoxin FitA	2.01	1.19	1.37	1.73	1.96	2.13
WX61_RS00940	mazF	type II toxin-antitoxin system PemK/MazF family toxin	1.38	1.34	-1.09	-1.43	1.08	-1.25
WX61_RS03715	mazF-2	type II toxin-antitoxin system PemK/MazF family toxin	1.04	-1.07	-1.1	-1.95	-1.42	-1.45
WX61_RS00935	mazE	AbrB/MazE/SpoVT family DNA-binding domain-containing protein	1.49	1.37	-1.21	-1.59	1.13	-1.25
WX61_RS09070	ratA	type II toxin-antitoxin system RatA family toxin	1.17	-1.05	1.24	1.23	1.23	1.35
WX61_RS09065	ratB	type II toxin-antitoxin system antitoxin RatB	1.2	-1.17	1.63	2.04	1.71	2.07
WX61_RS01415	ywqK	type II toxin-antitoxin system YwqK family antitoxin	1.17	1.35	1.11	2.11	1.14	1.97
WX61_RS01965	mafA-1a	MafA adhesin	1.08	1.6	-1.59	1.42	-1.01	1.76
WX61_RS01960	mafB-1a	polymorphic toxin MafB class 1	-1.01	1.75	-1.12	-1.1	-1.01	1.06
WX61_RS01895	mafI-1a	MafI family immunity protein	-1.18	-1.27	1.03	1.9	1.15	2.27
WX61_RS02975	mafA-1b	MafA adhesin	1.6	2.61	1.02	1.49	1.27	1.5
WX61_RS02980	mafB-1b	polymorphic toxin MafB class 1	-1.64	1.46	1.01	1.45	-1.28	1.69
WX61_RS04820	mafA-3a	MafA adhesin	1.2	2.03	-1.28	-1.1	-1.05	-1.2
WX61_RS04825	mafB-3a	polymorphic toxin MafB class 3	-1.73	-1.28	-1.03	2.09	-1.09	1.72
WX61_RS04840	mafB-3a2	MafB family polymorphic toxin	1.05	1.19	-1.25	-1.01	-1.23	-1.16
WX61_RS09870	mafA-3b	MafA adhesin	1.68	2.52	1.05	1.24	1.5	1.55
WX61_RS09865	mafB-3b	polymorphic toxin MafB class 3	1.03	2.22	-1.39	-1	-1.18	1.2
WX61_RS06650	mafI-2	MafI family immunity protein	-2.11	-1.06	-1.5	-1.42	-1.71	-1.66
Locus	Gene	Function	SH-10	SH-30	Thio-10	Thio-30	SH+Thio-10	SH+Thio-30
WX61_RS00335	fic	Fic family protein	1.46	2.21	1.69	2.05	1.32	1.6		Toxin	Fic family protein
WX61_RS06315	fic-2	Fic family protein	1.62	2.2	-1.4	-1.1	1.42	1.19		Toxin	Fic family protein
WX61_RS01890	pt-hint-1	hint domain containing protein	-1.36	1.15	1.39	2.86	1.43	2.97			hint domain containing protein
WX61_RS01880	imm41-a	Immunity 41 family protein	-1.12	-1.79	-1.13	1.27	-1.5	1.09			Immunity 41 family protein		downstream and opposite to rel
WX61_RS01930	pt-hint-2	hint domain containing protein	-1.86	1.24	-1.27	1.23	-1.53	1.23			hint domain containing protein
WX61_RS01910	imm41-b	Immunity 41 family protein	1.8	2.06	1.98	12.3	1.67	9.21			Immunity 41 family protein
WX61_RS01915	imm41-c	Immunity 41 family protein	5.25	2.06	2.31	7.06	-3.3	9.36			Immunity 41 family protein
WX61_RS01935	sfdp-1	suppressor of fused domain protein	-1.46	-1.2	-1.06	1.67	-1.21	1.46			suppressor of fused domain protein
WX61_RS01945	rraB	ribonuclease E inhibitor RraB	-1.57	-1.15	-1.16	2.01	-1.19	1.84			ribonuclease E inhibitor RraB
WX61_RS01955	sfdp-2	suppressor of fused domain protein	1.13	1.61	-1.1	1.14	1.08	1.42			suppressor of fused domain protein
WX61_RS03000	pt-hint/cdiA-CT	hint domain-/BECR-fold containing toxin	-1.53	1.6	-1.03	-1.17	-1.23	-1.18			hint domain-/BECR-fold containing toxin
WX61_RS03005	imm41-d	Immunity 41 family protein	1.77	1.57	2.21	-1.33	-2.42	1.19			Immunity 41 family protein
WX61_RS03010	imm41-e	Immunity 41 family protein	1.48	8.18	1.59	22.92	1.64	5.61			Immunity 41 family protein
WX61_RS03015	hnh-endo	HNH endonuclease	-1.89	1.62	-1.04	1.46	-1.01	1.44			HNH endonuclease
WX61_RS03030	sfdp-3	suppressor of fused domain protein	1.35	1.62	-1.27	1.34	1.27	1.54			suppressor of fused domain protein
WX61_RS04845	imm8-1	Immunity 8 family protein	1.01	1.77	-2.43	1.6	-1.27	1.83			Immunity 8 family protein
WX61_RS04860	dmp12	DNA mimic protein	1.62	1.63	-1.53	1.46	1.25	1.73			DNA mimic protein
Locus	Gene	Function	SH-10	Thio-10	SH+Thio-10
WX61_RS03220	hicA	type II toxin-antitoxin system HicA family toxin	1.64	1.27	1.7
WX61_RS03215	hicB	type II toxin-antitoxin system HicB family antitoxin	1.51	1.27	1.7
WX61_RS11630	hicB-2	type II toxin-antitoxin system HicB family antitoxin	-1.86	-1.17	-1.97
WX61_RS10685	fitB	type II toxin-antitoxin system toxin FitB	1.47	1.29	1.46
WX61_RS10680	fitA	type II toxin-antitoxin system antitoxin FitA	2.01	1.37	1.96
WX61_RS00940	mazF	type II toxin-antitoxin system PemK/MazF family toxin	1.38	-1.09	1.08
WX61_RS03715	mazF-2	type II toxin-antitoxin system PemK/MazF family toxin	1.04	-1.1	-1.42
WX61_RS00935	mazE	AbrB/MazE/SpoVT family DNA-binding domain-containing protein	1.49	-1.21	1.13
WX61_RS09070	ratA	type II toxin-antitoxin system RatA family toxin	1.17	1.24	1.23
WX61_RS09065	ratB	type II toxin-antitoxin system antitoxin RatB	1.2	1.63	1.71
WX61_RS01415	ywqK	type II toxin-antitoxin system YwqK family antitoxin	1.17	1.11	1.14
WX61_RS01965	mafA-1a	MafA adhesin	1.08	-1.59	-1.01
WX61_RS01960	mafB-1a	polymorphic toxin MafB class 1	-1.01	-1.12	-1.01
WX61_RS01895	mafI-1a	MafI family immunity protein	-1.18	1.03	1.15
WX61_RS02975	mafA-1b	MafA adhesin	1.6	1.02	1.27
WX61_RS02980	mafB-1b	polymorphic toxin MafB class 1	-1.64	1.01	-1.28
WX61_RS04820	mafA-3a	MafA adhesin	1.2	-1.28	-1.05
WX61_RS04825	mafB-3a	polymorphic toxin MafB class 3	-1.73	-1.03	-1.09
WX61_RS04840	mafB-3a2	MafB family polymorphic toxin	1.05	-1.25	-1.23
WX61_RS09870	mafA-3b	MafA adhesin	1.68	1.05	1.5
WX61_RS09865	mafB-3b	polymorphic toxin MafB class 3	1.03	-1.39	-1.18
WX61_RS06650	mafI-2	MafI family immunity protein	-2.11	-1.5	-1.71
Locus	Gene	Function	SH-10	Thio-10	SH+Thio-10
WX61_RS00335	fic		1.46	1.69	1.32
WX61_RS06315	fic-2	Fic family protein	1.62	-1.4	1.42
		Fic family protein
WX61_RS01890	pt-hint-1		-1.36	1.39	1.43
WX61_RS01880	imm41-a	hint domain containing protein	-1.12	-1.13	-1.5
		Immunity 41 family protein
WX61_RS01930	pt-hint-2		-1.86	-1.27	-1.53
WX61_RS01910	imm41-b	hint domain containing protein	1.8	1.98	1.67
WX61_RS01915	imm41-c	Immunity 41 family protein	5.25	2.31	-3.3
WX61_RS01935	sfdp-1	Immunity 41 family protein	-1.46	-1.06	-1.21
WX61_RS01945	rraB	suppressor of fused domain protein	-1.57	-1.16	-1.19
WX61_RS01955	sfdp-2	ribonuclease E inhibitor RraB	1.13	-1.1	1.08
		suppressor of fused domain protein
WX61_RS03000	pt-hint/cdiA-CT		-1.53	-1.03	-1.23
WX61_RS03005	imm41-d	hint domain-/BECR-fold containing toxin	1.77	2.21	-2.42
WX61_RS03010	imm41-e	Immunity 41 family protein	1.48	1.59	1.64
WX61_RS03015	hnh-endo	Immunity 41 family protein	-1.89	-1.04	-1.01
WX61_RS03030	sfdp-3	HNH endonuclease	1.35	-1.27	1.27
		suppressor of fused domain protein
WX61_RS04845	imm8-1		1.01	-2.43	-1.27
WX61_RS04860	dmp12	Immunity 8 family protein	1.62	-1.53	1.25
Locus	Gene	Function	SH-30	Thio-30	SH+Thio-30
WX61_RS03220	hicA	type II toxin-antitoxin system HicA family toxin	1.75	2.08	3.69
WX61_RS03215	hicB	type II toxin-antitoxin system HicB family antitoxin	1.89	1.97	3.53
WX61_RS11630	hicB-2	type II toxin-antitoxin system HicB family antitoxin	-3.09	-1.33	-2.02
WX61_RS10685	fitB	type II toxin-antitoxin system toxin FitB	-1.27	1.05	1.39
WX61_RS10680	fitA	type II toxin-antitoxin system antitoxin FitA	1.19	1.73	2.13
WX61_RS00940	mazF	type II toxin-antitoxin system PemK/MazF family toxin	1.34	-1.43	-1.25
WX61_RS03715	mazF-2	type II toxin-antitoxin system PemK/MazF family toxin	-1.07	-1.95	-1.45
WX61_RS00935	mazE	AbrB/MazE/SpoVT family DNA-binding domain-containing protein	1.37	-1.59	-1.25
WX61_RS09070	ratA	type II toxin-antitoxin system RatA family toxin	-1.05	1.23	1.35
WX61_RS09065	ratB	type II toxin-antitoxin system antitoxin RatB	-1.17	2.04	2.07
WX61_RS01415	ywqK	type II toxin-antitoxin system YwqK family antitoxin	1.35	2.11	1.97
WX61_RS01965	mafA-1a	MafA adhesin	1.6	1.42	1.76
WX61_RS01960	mafB-1a	polymorphic toxin MafB class 1	1.75	-1.1	1.06
WX61_RS01895	mafI-1a	MafI family immunity protein	-1.27	1.9	2.27
WX61_RS02975	mafA-1b	MafA adhesin	2.61	1.49	1.5
WX61_RS02980	mafB-1b	polymorphic toxin MafB class 1	1.46	1.45	1.69
WX61_RS04820	mafA-3a	MafA adhesin	2.03	-1.1	-1.2
WX61_RS04825	mafB-3a	polymorphic toxin MafB class 3	-1.28	2.09	1.72
WX61_RS04840	mafB-3a2	MafB family polymorphic toxin	1.19	-1.01	-1.16
WX61_RS09870	mafA-3b	MafA adhesin	2.52	1.24	1.55
WX61_RS09865	mafB-3b	polymorphic toxin MafB class 3	2.22	-1	1.2
WX61_RS06650	mafI-2	MafI family immunity protein	-1.06	-1.42	-1.66
Locus	Gene	Function	SH-30	Thio-30	SH+Thio-30
WX61_RS00335	fic	Fic family protein	2.21	2.05	1.6
WX61_RS06315	fic-2	Fic family protein	2.2	-1.1	1.19
WX61_RS01890	pt-hint-1	hint domain containing protein	1.15	2.86	2.97
WX61_RS01880	imm41-a	Immunity 41 family protein	-1.79	1.27	1.09
WX61_RS01930	pt-hint-2	hint domain containing protein	1.24	1.23	1.23
WX61_RS01910	imm41-b	Immunity 41 family protein	2.06	12.3	9.21
WX61_RS01915	imm41-c	Immunity 41 family protein	2.06	7.06	9.36
WX61_RS01935	sfdp-1	suppressor of fused domain protein	-1.2	1.67	1.46
WX61_RS01945	rraB	ribonuclease E inhibitor RraB	-1.15	2.01	1.84
WX61_RS01955	sfdp-2	suppressor of fused domain protein	1.61	1.14	1.42
WX61_RS03000	pt-hint/cdiA-CT	hint domain-/BECR-fold containing toxin	1.6	-1.17	-1.18
WX61_RS03005	imm41-d	Immunity 41 family protein	1.57	-1.33	1.19
WX61_RS03010	imm41-e	Immunity 41 family protein	8.18	22.92	5.61
WX61_RS03015	hnh-endo	HNH endonuclease	1.62	1.46	1.44
WX61_RS03030	sfdp-3	suppressor of fused domain protein	1.62	1.34	1.54
WX61_RS04845	imm8-1	Immunity 8 family protein	1.77	1.6	1.83
WX61_RS04860	dmp12	DNA mimic protein	1.63	1.46	1.73

## Sheet: Table S10. Host-pathogen
Locus	Gene	SH-30	Thio-30	SH+Thio-30	Function	Cell process	Note
WX61_RS02330	opa	-1.41	-3.36	-6.38	Opacity family porin protein	Adhesin/invasin
WX61_RS02595	opa	-1.61	-3.47	-6.93	Opacity family porin protein	Adhesin/invasin	missing N-terminus
WX61_RS02820	opa	1.01	-1.7	-2.22	Opacity family porin protein	Adhesin/invasin
WX61_RS04325	opa	-5.47	-3.13	-12.61	Opacity family porin protein	Adhesin/invasin	missing N-terminus
WX61_RS05490	opa	-1.32	-2.25	-3.4	Opacity family porin protein	Adhesin/invasin
WX61_RS09790	opa	-1.25	-2.17	-3.5	Opacity family porin protein	Adhesin/invasin	missing N-terminus
WX61_RS10875	opcA	1.08	-3.4	-3.57	Outer membrane beta-barrel protein	Adhesin/invasin
WX61_RS08295	nspA	1.75	-2.47	-1.85	Outer membrane beta-barrel protein	Adhesin/invasin
WX61_RS05850	ompH	-1.95	-2.37	-3.42	OmpH family outer membrane protein	Adhesin/invasin
WX61_RS03520	comP	2.94	2.2	3.42	Type IV pilus minor pilin protein ComP	Type IV pilus
WX61_RS04430	pilS	-3.21	-1.71	-2.14	Type IV pilus major pilin protein PilE, partial	Type IV pilus	missing N-terminus; frame-shifted
WX61_RS07210	pilQ	-1.3	-1.58	-2.6	Type IV pilus secretin PilQ	Type IV pilus
WX61_RS05145	pilT/pilU	-1.07	-2.26	-3.13	Type IV pilus assembly protein ATPase PilT/PilU	Type IV pilus
WX61_RS00525	pilW	-2.03	-2.22	-5.27	Type IV pilus biogenesis/stability protein PilW	Type IV pilus
WX61_RS01325	lptA	-4.29	-2.02	-3.96	Lipooligosaccharide phosphoethanolamine transferase LptA	LOS biosynthesis
WX61_RS03095	lptB	-1.39	-1.37	-2.18	LPS export ABC transporter ATP-binding protein	LOS biosynthesis
WX61_RS07910	lptG	-1.42	-2.22	-3.06	LPS export ABC transporter permease LptG	LOS biosynthesis
WX61_RS05830	lpxA	-1.81	-3.05	-3.61	Acyl-ACP--UDP-N-acetylglucosamine O-acyltransferase	LOS biosynthesis
WX61_RS05845	lpxD	-2.13	-2.27	-4.46	UDP-3-O-(3-hydroxymyristoyl)glucosamine N-acyltransferase	LOS biosynthesis
WX61_RS08345	lpxK	1.21	2.1	2.27	Tetraacyldisaccharide 4'-kinase	LOS biosynthesis
WX61_RS07530	lpxL	-2.72	1.25	1.04	Lipid A biosynthesis lauroyl acyltransferase	LOS biosynthesis
WX61_RS05115	waaA	1.17	2.18	2.53	Lipid IV(A) 3-deoxy-D-manno-octulosonic acid transferase	LOS biosynthesis
WX61_RS03770	lapB	1.48	1.81	2.04	Lipopolysaccharide assembly protein LapB	LOS biosynthesis
WX61_RS07650	pglL	-9.66	-6.84	-19.12	PglL family O-oligosaccharyltransferase	Cell wall/membrane/envelope biogenesis
WX61_RS10400	mdoB	-6.39	-5.36	-17.3	LTA synthase family protein	Cell wall/membrane/envelope biogenesis
WX61_RS06395	mlaB	-3.23	2.2	1.17	Lipid asymmetry maintenance protein MlaB	Lipid asimmetry maintenance
WX61_RS06390	mlaC	-3.08	2.24	1.6	Phospholipid-binding protein MlaC	Lipid asimmetry maintenance
WX61_RS06385	mlaD	-2.1	3.44	2.69	Outer membrane lipid asymmetry maintenance protein MlaD	Lipid asimmetry maintenance
WX61_RS06380	mlaE	-1.38	2.99	3.09	Lipid asymmetry maintenance ABC transporter permease subunit MlaE	Lipid asimmetry maintenance
WX61_RS10710	pld	-1.96	-3.05	-6.11	Phospholipase D family protein	Phospholipases
WX61_RS07775	mtrA	3.39	1.07	1.61	Efflux transporter MtrCDE transcriptional activator MtrA	Multidrug efflux systems
WX61_RS01775	mtrE	-2.15	-1.42	-1.67	Multidrug efflux transporter outer membrane subunit MtrE	Multidrug efflux systems
WX61_RS01795	mtrR	-2.82	-1.35	-1.69	Multidrug efflux system transcriptional repressor MtrR	Multidrug efflux systems
WX61_RS08200	fbpA	-2.67	-2.9	-6.27	Heme ABC transporter substrate-binding protein FbpA	Iron uptake and metabolism
WX61_RS08195	fbpB	-1.91	-1.5	-2.4	Heme ABC transporter permease FbpB	Iron uptake and metabolism
WX61_RS08190	fbpC	-1.53	-1.65	-4.11	Heme ABC transporter ATP-binding protein FbpC	Iron uptake and metabolism
WX61_RS06340	hupB	2.25	-1.06	1.14	Haemoglobin-haptoglobin-utilization protein HupB	Iron uptake and metabolism
WX61_RS06810	fhuE	-2.59	-2.97	-5.19	TonB-dependent siderophore receptor	Iron uptake and metabolism
WX61_RS00060	fpr	1	-2.02	-2.06	Ferredoxin-NADP+ Reductase	Oxidative stress
WX61_RS01290	nirK	-2.43	-4.72	-4.57	Nitrite reductase, copper-containing	Respiratory chain and oxidative phosphorylation
WX61_RS02655	prpB	3.88	4.65	5.31	Methylisocitrate lyase	Methylcitrate cycle
WX61_RS02650	prpC	3.1	4.2	4.79	2-methylcitrate synthase	Methylcitrate cycle
WX61_RS07900	acnB	5.07	1.05	1.49	Bifunctional aconitate hydratase 2/2-methylisocitrate dehydratase	Methylcitrate cycle
